# Supplementary material for: Artificial intelligence to predict in-hospital mortality using novel anatomical injury score
Source: Sci Rep. 2021 Dec 7;11:23534. doi: 10.1038/s41598-021-03024-1 (PMC8651670; doi:10.1038/s41598-021-03024-1)
Supplement: Supplementary file 2 — Supplementary Information 2. [file 41598_2021_3024_MOESM2_ESM.xlsx]

## Sheet: DetailCodingBook
AIS code	Region-6	category	Region-46	description	score
1000999	HEAD	WHOLE AREA	head	Injuries to the Head NFS
1009999	HEAD	WHOLE AREA	head	Died of head injury without further substantiation of injuries or no autopsy confirmation of specific injuries. or no autopsy confirmation of specific injuries.
1100091	HEAD	WHOLE AREA	head	Head Injury NFS involving only headache	1
1130006	HEAD	WHOLE AREA	head	Crush Injury	6
1160003	HEAD	WHOLE AREA	head	Penetrating Injury to Skull NFS	3
1160023	HEAD	WHOLE AREA	head	superficial; ≤ 2cm beneath entrance	3
1160045	HEAD	WHOLE AREA	head	major; >2cm penetration	5
1100991	HEAD	WHOLE AREA	head	Scalp NFS	1
1102021	HEAD	WHOLE AREA	head	abrasion	1
1104021	HEAD	WHOLE AREA	head	contusion; subgaleal hematoma if >6 months old	1
1104032	HEAD	WHOLE AREA	head	subgaleal hematoma in infants ≤6 months old	2
1104043	HEAD	WHOLE AREA	head	blood loss >20% by volume in infants ≤6 months old	3
1106001	HEAD	WHOLE AREA	head	laceration NFS	1
1106021	HEAD	WHOLE AREA	head	minor; superficial	1
1106042	HEAD	WHOLE AREA	head	major; >10cm long and into subcutaneous tissue	2
1106063	HEAD	WHOLE AREA	head	blood loss >20% by volume	3
1108001	HEAD	WHOLE AREA	head	avulsion NFS	1
1108021	HEAD	WHOLE AREA	head	superficial; minor; tissue loss ≤100㎠	1
1108042	HEAD	WHOLE AREA	head	major; tissue loss >100㎠	2
1108063	HEAD	WHOLE AREA	head	blood loss >20% by volume	3
1108083	HEAD	WHOLE AREA	head	total scalp loss	3
1200999	HEAD	VESSELS, INTRACRANIAL	head	Vascular Injury in Head NFS
1201993	HEAD	VESSELS, INTRACRANIAL	head	Artery NFS	3
1202993	HEAD	VESSELS, INTRACRANIAL	head	Anterior cerebral artery NFS	3
1202025	HEAD	VESSELS, INTRACRANIAL	head	laceration	5
1202043	HEAD	VESSELS, INTRACRANIAL	head	thrombosis; occlusion	3
1202054	HEAD	VESSELS, INTRACRANIAL	head	bilateral	4
1202063	HEAD	VESSELS, INTRACRANIAL	head	traumatic aneurysm	3
1204994	HEAD	VESSELS, INTRACRANIAL	head	Basilar artery NFS	4
1204025	HEAD	VESSELS, INTRACRANIAL	head	laceration	5
1204045	HEAD	VESSELS, INTRACRANIAL	head	thrombosis; occlusion	5
1204065	HEAD	VESSELS, INTRACRANIAL	head	traumatic aneurysm	5
1210993	HEAD	VESSELS, INTRACRANIAL	head	Internal carotid artery NFS	3
1210025	HEAD	VESSELS, INTRACRANIAL	head	laceration	5
1210036	HEAD	VESSELS, INTRACRANIAL	head	bilateral	6
1210044	HEAD	VESSELS, INTRACRANIAL	head	thrombosis; occlusion	4
1210055	HEAD	VESSELS, INTRACRANIAL	head	bilateral	5
1210063	HEAD	VESSELS, INTRACRANIAL	head	traumatic aneurysm	3
1214993	HEAD	VESSELS, INTRACRANIAL	head	Middle cerebral artery NFS	3
1214025	HEAD	VESSELS, INTRACRANIAL	head	laceration	5
1214044	HEAD	VESSELS, INTRACRANIAL	head	thrombosis; occlusion	4
1214055	HEAD	VESSELS, INTRACRANIAL	head	bilateral	5
1214063	HEAD	VESSELS, INTRACRANIAL	head	traumatic aneurysm	3
1216993	HEAD	VESSELS, INTRACRANIAL	head	Other artery NFS [branch of anterior, posterior or middle cerebral artery or branch of basilar or vertebral artery]	3
1216024	HEAD	VESSELS, INTRACRANIAL	head	laceration	4
1216043	HEAD	VESSELS, INTRACRANIAL	head	thrombosis; occlusion	3
1216063	HEAD	VESSELS, INTRACRANIAL	head	traumatic aneurysm	3
1218993	HEAD	VESSELS, INTRACRANIAL	head	Posterior cerebral artery NFS	3
1218025	HEAD	VESSELS, INTRACRANIAL	head	laceration	5
1218043	HEAD	VESSELS, INTRACRANIAL	head	thrombosis; occlusion	3
1218054	HEAD	VESSELS, INTRACRANIAL	head	bilateral	4
1218063	HEAD	VESSELS, INTRACRANIAL	head	traumatic aneurysm	3
1228993	HEAD	VESSELS, INTRACRANIAL	head	Vertebral artery NFS	3
1228025	HEAD	VESSELS, INTRACRANIAL	head	laceration	5
1228036	HEAD	VESSELS, INTRACRANIAL	head	bilateral	6
1228043	HEAD	VESSELS, INTRACRANIAL	head	thrombosis; occlusion	3
1228054	HEAD	VESSELS, INTRACRANIAL	head	bilateral	4
1228063	HEAD	VESSELS, INTRACRANIAL	head	traumatic aneurysm	3
1222993	HEAD	VESSELS, INTRACRANIAL	head	Sinus NFS	3
1222024	HEAD	VESSELS, INTRACRANIAL	head	laceration	4
1222043	HEAD	VESSELS, INTRACRANIAL	head	thrombosis; occlusion	3
1206024	HEAD	VESSELS, INTRACRANIAL	head	Carotid-cavernous fistula	4
1206034	HEAD	VESSELS, INTRACRANIAL	head	bilateral	4
1208993	HEAD	VESSELS, INTRACRANIAL	head	Cavernous sinus NFS	3
1208024	HEAD	VESSELS, INTRACRANIAL	head	laceration	4
1208045	HEAD	VESSELS, INTRACRANIAL	head	open laceration (bleeding out externally) or segmental loss	5
1208063	HEAD	VESSELS, INTRACRANIAL	head	thrombosis; occlusion	3
1220994	HEAD	VESSELS, INTRACRANIAL	head	Sigmoid sinus NFS	4
1220024	HEAD	VESSELS, INTRACRANIAL	head	laceration	4
1220035	HEAD	VESSELS, INTRACRANIAL	head	bilateral	5
1220045	HEAD	VESSELS, INTRACRANIAL	head	open laceration (bleeding out externally) or segmental loss	5
1220056	HEAD	VESSELS, INTRACRANIAL	head	bilateral	6
1220064	HEAD	VESSELS, INTRACRANIAL	head	thrombosis; occlusion	4
1220075	HEAD	VESSELS, INTRACRANIAL	head	bilateral	5
1230994	HEAD	VESSELS, INTRACRANIAL	head	Straight sinus NFS	4
1230024	HEAD	VESSELS, INTRACRANIAL	head	laceration	4
1230035	HEAD	VESSELS, INTRACRANIAL	head	open laceration (bleeding out externally) or segmental loss	5
1230045	HEAD	VESSELS, INTRACRANIAL	head	thrombosis; occlusion	5
1224993	HEAD	VESSELS, INTRACRANIAL	head	Superior longitudinal (saggital) sinus NFS	3
1224024	HEAD	VESSELS, INTRACRANIAL	head	laceration	4
1224045	HEAD	VESSELS, INTRACRANIAL	head	open laceration (bleeding out externally) or segmental loss	5
1224064	HEAD	VESSELS, INTRACRANIAL	head	thrombosis; occlusion	4
1224074	HEAD	VESSELS, INTRACRANIAL	head	anterior half of sinus	4
1224085	HEAD	VESSELS, INTRACRANIAL	head	posterior half of sinus	5
1226993	HEAD	VESSELS, INTRACRANIAL	head	Transverse sinus NFS	3
1226024	HEAD	VESSELS, INTRACRANIAL	head	laceration	4
1226035	HEAD	VESSELS, INTRACRANIAL	head	bilateral	5
1226045	HEAD	VESSELS, INTRACRANIAL	head	open laceration (bleeding out externally) or segmental loss	5
1226056	HEAD	VESSELS, INTRACRANIAL	head	bilateral	6
1226076	HEAD	VESSELS, INTRACRANIAL	head	torcular	6
1226064	HEAD	VESSELS, INTRACRANIAL	head	thrombosis; occlusion	4
1226085	HEAD	VESSELS, INTRACRANIAL	head	bilateral	5
1223993	HEAD	VESSELS, INTRACRANIAL	head	Vein NFS	3
1225993	HEAD	VESSELS, INTRACRANIAL	head	Vein, major NFS [includes Galen, Labbe, Trolard, Rosenthal or internal cerebral]	3
1225024	HEAD	VESSELS, INTRACRANIAL	head	laceration	4
1225043	HEAD	VESSELS, INTRACRANIAL	head	thrombosis; occlusion	3
1227993	HEAD	VESSELS, INTRACRANIAL	head	Vein, non-major NFS [any named vein that is not major]	3
1227024	HEAD	VESSELS, INTRACRANIAL	head	laceration	4
1227043	HEAD	VESSELS, INTRACRANIAL	head	thrombosis; occlusion	3
1302992	HEAD	NERVES, CRANIAL	head	Cranial nerve NFS	2
1302022	HEAD	NERVES, CRANIAL	head	contusion	2
1302042	HEAD	NERVES, CRANIAL	head	laceration	2
1304992	HEAD	NERVES, CRANIAL	head	I (Olfactory nerve, tract) NFS	2
1304022	HEAD	NERVES, CRANIAL	head	contusion	2
1304042	HEAD	NERVES, CRANIAL	head	laceration	2
1306992	HEAD	NERVES, CRANIAL	head	II (Optic nerve - intracranial and intracanalicular segments) NFS [includes chiasm and tracts]	2
1306022	HEAD	NERVES, CRANIAL	head	contusion	2
1306042	HEAD	NERVES, CRANIAL	head	bilateral	2
1306062	HEAD	NERVES, CRANIAL	head	laceration	2
1306082	HEAD	NERVES, CRANIAL	head	bilateral	2
1308992	HEAD	NERVES, CRANIAL	head	III (Oculomotor nerve) NFS	2
1308022	HEAD	NERVES, CRANIAL	head	contusion or compression [includes injury due to transtentorial herniation]	2
1308042	HEAD	NERVES, CRANIAL	head	laceration	2
1310992	HEAD	NERVES, CRANIAL	head	IV (Trochlear nerve) NFS	2
1310022	HEAD	NERVES, CRANIAL	head	contusion	2
1310042	HEAD	NERVES, CRANIAL	head	laceration	2
1312992	HEAD	NERVES, CRANIAL	head	V (Trigeminal nerve) NFS	2
1312022	HEAD	NERVES, CRANIAL	head	contusion	2
1312042	HEAD	NERVES, CRANIAL	head	laceration	2
1314992	HEAD	NERVES, CRANIAL	head	VI (Abducens nerve) NFS	2
1314022	HEAD	NERVES, CRANIAL	head	contusion	2
1314042	HEAD	NERVES, CRANIAL	head	laceration	2
1316992	HEAD	NERVES, CRANIAL	head	VII (Facial nerve) NFS	2
1316022	HEAD	NERVES, CRANIAL	head	contusion	2
1316042	HEAD	NERVES, CRANIAL	head	laceration	2
1316053	HEAD	NERVES, CRANIAL	head	bilateral	3
1318992	HEAD	NERVES, CRANIAL	head	VIII (Vestibulocochlear nerve) NFS [includes auditory, acoustic and vestibular nerves]	2
1318022	HEAD	NERVES, CRANIAL	head	contusion	2
1318042	HEAD	NERVES, CRANIAL	head	laceration	2
1318063	HEAD	NERVES, CRANIAL	head	bilateral	3
1320992	HEAD	NERVES, CRANIAL	head	IX (Glossopharyngeal nerve) NFS	2
1320022	HEAD	NERVES, CRANIAL	head	contusion	2
1320042	HEAD	NERVES, CRANIAL	head	laceration	2
1322992	HEAD	NERVES, CRANIAL	head	X (Vagus nerve) NFS [excludes injury in neck, thorax or abdomen]	2
1322022	HEAD	NERVES, CRANIAL	head	contusion	2
1322042	HEAD	NERVES, CRANIAL	head	laceration	2
1324992	HEAD	NERVES, CRANIAL	head	XI (Spinal accessory nerve) NFS	2
1324022	HEAD	NERVES, CRANIAL	head	contusion	2
1324042	HEAD	NERVES, CRANIAL	head	laceration	2
1326992	HEAD	NERVES, CRANIAL	head	XII (Hypoglossal nerve) NFS	2
1326022	HEAD	NERVES, CRANIAL	head	contusion	2
1326042	HEAD	NERVES, CRANIAL	head	laceration	2
1402995	HEAD	INTERNAL ORGANS	head	Brain stem [hypothalamus, medulla, midbrain, pons] NFS	5
1402025	HEAD	INTERNAL ORGANS	head	compression [includes transtentorial (uncal) or cerebellar tonsillar herniation]	5
1402045	HEAD	INTERNAL ORGANS	head	contusion	5
1402085	HEAD	INTERNAL ORGANS	head	infarction	5
1402105	HEAD	INTERNAL ORGANS	head	injury involving hemorrhage	5
1402126	HEAD	INTERNAL ORGANS	head	laceration	6
1402146	HEAD	INTERNAL ORGANS	head	massive destruction (crush-type injury)	6
1402166	HEAD	INTERNAL ORGANS	head	penetrating injury	6
1402186	HEAD	INTERNAL ORGANS	head	transection	6
1404993	HEAD	INTERNAL ORGANS	cerebellum	Cerebellum NFS	3
1404023	HEAD	INTERNAL ORGANS	cerebellum	contusion, single or multiple, NFS [include perilesional edema for size]	3
1404072	HEAD	INTERNAL ORGANS	cerebellum	tiny; <1cm diameter	2
1404033	HEAD	INTERNAL ORGANS	cerebellum	small; superficial; ≤15cc; 1-3cm diamet	3
1404044	HEAD	INTERNAL ORGANS	cerebellum	large; 15-30cc; >3cm diameter	4
1404055	HEAD	INTERNAL ORGANS	cerebellum	extensive; massive; total volume >30cc	5
1404103	HEAD	INTERNAL ORGANS	cerebellum	hematoma (hemorrhage) NFS	3
1404143	HEAD	INTERNAL ORGANS	cerebellum epidural	epidural or extradural NFS [include perilesional edema for size]	3
1404162	HEAD	INTERNAL ORGANS	cerebellum epidural	tiny; <0.6cm thick	2
1404184	HEAD	INTERNAL ORGANS	cerebellum epidural	small; moderate; ≤30cc or ≤15cc if ≤age 10; 0.6-1cm thick	4
1404225	HEAD	INTERNAL ORGANS	cerebellum epidural	large; massive; extensive; >30cc or >15cc if ≤ age 10; >1cm thick	5
1404263	HEAD	INTERNAL ORGANS	intracerebellar	intracerebellar including petechial and subcortical NFS [include perilesional edema for size]	3
1404282	HEAD	INTERNAL ORGANS	intracerebellar	tiny; <0.6cm diameter [includes radiographic “shearing” lesions]	2
1404304	HEAD	INTERNAL ORGANS	intracerebellar	small; ≤15cc; 0.6-3cm diameter	4
1404345	HEAD	INTERNAL ORGANS	intracerebellar	large; >15cc; >3cm diameter	5
1404383	HEAD	INTERNAL ORGANS	cerebellum subdural	subdural NFS	3
1404402	HEAD	INTERNAL ORGANS	cerebellum subdural	tiny; <0.6cm thick	2
1404424	HEAD	INTERNAL ORGANS	cerebellum subdural	small; moderate; ≤30cc or ≤15cc if ≤age 10; 0.6-1cm thick	4
1404465	HEAD	INTERNAL ORGANS	cerebellum subdural	large; massive; extensive; >30cc or >15cc if ≤age 10; >1cm thick	5
1404743	HEAD	INTERNAL ORGANS	head	laceration [not from penetrating injury] NFS	3
1404733	HEAD	INTERNAL ORGANS	head	≤2cm length or depth	3
1404724	HEAD	INTERNAL ORGANS	head	>2cm length or depth	4
1404783	HEAD	INTERNAL ORGANS	head	penetrating injury NFS	3
1404773	HEAD	INTERNAL ORGANS	head	≤2cm deep	3
1404765	HEAD	INTERNAL ORGANS	head	>2cm deep	5
1404899	HEAD	INTERNAL ORGANS	head	trauma-associated findings not related either to intervention or to anatomically-described head injury NFS
1404503	HEAD	INTERNAL ORGANS	head	brain swelling/edema NFS	3
1404583	HEAD	INTERNAL ORGANS	head	infarction (acute due to traumatic vascular occlusion)	3
1404623	HEAD	INTERNAL ORGANS	head	ischemic brain damage directly related to head trauma	3
1404662	HEAD	INTERNAL ORGANS	head	subarachnoid hemorrhage	2
1404702	HEAD	INTERNAL ORGANS	head	subpial hemorrhage	2
1406993	HEAD	INTERNAL ORGANS	cerebrum	Cerebrum NFS [includes basal ganglia, thalamus, putamen, globus pallidius]	3
1406023	HEAD	INTERNAL ORGANS	cerebrum	contusion NFS [include perilesional edema for size]	3
1406043	HEAD	INTERNAL ORGANS	cerebrum	single NFS	3
1406052	HEAD	INTERNAL ORGANS	cerebrum	tiny; <1cm diameter	2
1406063	HEAD	INTERNAL ORGANS	cerebrum	small; superficial; ≤30cc or ≤15cc if ≤age 10; 1-4cm diameter or 1-2cm diameter if ≤age 10; midline shift ≤5mm	3
1406084	HEAD	INTERNAL ORGANS	cerebrum	large; deep; 30-50cc or 15-30cc if ≤age 10; >4cm diameter or 2-4cm diameter if ≤age 10; midline shift >5mm	4
1406105	HEAD	INTERNAL ORGANS	cerebrum	extensive; massive; total volume >50cc or >30cc if ≤age 10	5
1406113	HEAD	INTERNAL ORGANS	cerebrum	multiple NFS	3
1406123	HEAD	INTERNAL ORGANS	cerebrum	multiple, on same side but NFS	3
1406132	HEAD	INTERNAL ORGANS	cerebrum	tiny; each <1cm diameter	2
1406143	HEAD	INTERNAL ORGANS	cerebrum	small; superficial; total volume ≤30cc or ≤15cc if ≤age 10; midline shift ≤5mm	3
1406164	HEAD	INTERNAL ORGANS	cerebrum	large; total volume 30-50cc or 15-30cc if ≤age 10; midline shift >5mm	4
1406185	HEAD	INTERNAL ORGANS	cerebrum	extensive; massive; total volume >50cc or >30cc if ≤age 10	5
1406203	HEAD	INTERNAL ORGANS	cerebrum	multiple, at least one on each side but NFS	3
1406212	HEAD	INTERNAL ORGANS	cerebrum	tiny; each <1cm diameter	2
1406223	HEAD	INTERNAL ORGANS	cerebrum	small; superficial; total volume ≤30cc or ≤15cc if ≤age 10	3
1406244	HEAD	INTERNAL ORGANS	cerebrum	large; total volume 30-50cc or 15-30cc if ≤age 10	4
1406265	HEAD	INTERNAL ORGANS	cerebrum	extensive; massive; total volume >50cc or >30cc if ≤age 10	5
1406284	HEAD	INTERNAL ORGANS	cerebrum	diffuse axonal injury (DAI) NFS [requires coma >6 hours or, if fatal within 6 hours, diagnosis is made by pathological examination]	4
1406254	HEAD	INTERNAL ORGANS	cerebrum	DAI confined to white matter or basal ganglia	4
1406275	HEAD	INTERNAL ORGANS	cerebrum	DAI involving corpus callosum	5
1406293	HEAD	INTERNAL ORGANS	cerebrum	hematoma (hemorrhage) NFS	3
1406303	HEAD	INTERNAL ORGANS	cerebrum epidural	epidural or extradural NFS [include perilesional edema for size]	3
1406312	HEAD	INTERNAL ORGANS	cerebrum epidural	tiny; <0.6cm thick	2
1406324	HEAD	INTERNAL ORGANS	cerebrum epidural	small; moderate; ≤50cc or ≤25cc if ≤age 10; 0.6-1cm thick	4
1406345	HEAD	INTERNAL ORGANS	cerebrum epidural	bilateral	5
1406365	HEAD	INTERNAL ORGANS	cerebrum epidural	large; massive; extensive; >50cc or >25cc if ≤age 10; >1cm thick	5
1406383	HEAD	INTERNAL ORGANS	intracerebral	intracerebral NFS [include perilesional edema for size]	3
1406392	HEAD	INTERNAL ORGANS	intracerebral	tiny; single or multiple <1cm diameter	2
1406422	HEAD	INTERNAL ORGANS	intracerebral	petechial hemorrhage(s) [includes radiographic “shearing” lesions]	2
1406432	HEAD	INTERNAL ORGANS	intracerebral	not associated with coma >6 hours	2
1406454	HEAD	INTERNAL ORGANS	intracerebral	associated with coma >6 hours	4
1406404	HEAD	INTERNAL ORGANS	intracerebral	small; ≤30cc or ≤15cc if ≤age 10; 1-4cm diameter or ≤1 cm if ≤age 10; subcortical hemorrhage	4
1406473	HEAD	INTERNAL ORGANS	intracerebral	not associated with coma >6 hours	3
1406494	HEAD	INTERNAL ORGANS	intracerebral	associated with coma >6 hours	4
1406465	HEAD	INTERNAL ORGANS	intracerebral	bilateral	5
1406485	HEAD	INTERNAL ORGANS	intracerebral	large; >30cc or >15cc if ≤age 10; >4cm or >1cm diameter if ≤age 10	5
1406415	HEAD	INTERNAL ORGANS	intracerebral	bilateral [each >4cm]	5
1406503	HEAD	INTERNAL ORGANS	cerebrum subdural	subdural NFS	3
1406513	HEAD	INTERNAL ORGANS	cerebrum subdural	tiny; <0.6cm thick [includes tentorial (subdural) blood one or both sides]	3
1406524	HEAD	INTERNAL ORGANS	cerebrum subdural	small; moderate; ≤50cc or ≤25cc if ≤age 10; 0.6-1cm thick	4
1406544	HEAD	INTERNAL ORGANS	cerebrum subdural	bilateral [both sides 0.6-1cm thick]	4
1406565	HEAD	INTERNAL ORGANS	cerebrum subdural	large; massive; extensive; >50cc or >25cc if ≤age 10; >1cm thick	5
1406555	HEAD	INTERNAL ORGANS	cerebrum subdural	bilateral [at least one side >1cm thick]	5
1406883	HEAD	INTERNAL ORGANS	head	laceration NFS [not from penetrating injury]	3
1406873	HEAD	INTERNAL ORGANS	head	≤2cm length or depth	3
1406864	HEAD	INTERNAL ORGANS	head	>2cm length or depth	4
1406903	HEAD	INTERNAL ORGANS	head	penetrating injury NFS	3
1406913	HEAD	INTERNAL ORGANS	head	≤2 cm deep	3
1406925	HEAD	INTERNAL ORGANS	head	>2cm deep	5
1406899	HEAD	INTERNAL ORGANS	head	trauma-associated findings not related either to intervention or to anatomically-described head injury NFS
1406603	HEAD	INTERNAL ORGANS	head	brain swelling NFS	3
1406623	HEAD	INTERNAL ORGANS	head	mild; compressed ventricles without compressed brain stem cisterns	3
1406644	HEAD	INTERNAL ORGANS	head	moderate; compressed ventricles and brain stem cisterns	4
1406665	HEAD	INTERNAL ORGANS	head	severe; absent ventricles or brain stem cisterns	5
1406683	HEAD	INTERNAL ORGANS	head	brain edema NFS	3
1406703	HEAD	INTERNAL ORGANS	head	mild; compressed ventricles without compressed brain stem cisterns	3
1406724	HEAD	INTERNAL ORGANS	head	moderate; compressed ventricles and brain stem cisterns	4
1406745	HEAD	INTERNAL ORGANS	head	severe; absent ventricles or brain stem cisterns	5
1407019	HEAD	INTERNAL ORGANS	head	hypoxic or ischemic brain damage secondary to systemic hypoxemia, hypotension or shock not directly related to head trauma
1407029	HEAD	INTERNAL ORGANS	head	not associated with coma >24 hours
1407039	HEAD	INTERNAL ORGANS	head	associated with coma >24 hours not secondary to primary brain injury; bilateral; multifocal
1406763	HEAD	INTERNAL ORGANS	head	infarction [acute due to traumatic vascular occlusion]	3
1406782	HEAD	INTERNAL ORGANS	head	intraventricular hemorrhage	2
1406752	HEAD	INTERNAL ORGANS	head	not associated with coma >6 hours	2
1406774	HEAD	INTERNAL ORGANS	head	associated with coma >6 hours	4
1406803	HEAD	INTERNAL ORGANS	head	ischemic brain damage directly related to head trauma	3
1406813	HEAD	INTERNAL ORGANS	head	not associated with coma >6 hours	3
1406835	HEAD	INTERNAL ORGANS	head	associated with coma >6 hours	5
1406823	HEAD	INTERNAL ORGANS	head	pneumocephalus directly related to head trauma	3
1406932	HEAD	INTERNAL ORGANS	head	subarachnoid hemorrhage NFS	2
1406942	HEAD	INTERNAL ORGANS	head	not associated with coma >6 hours	2
1406953	HEAD	INTERNAL ORGANS	head	associated with coma >6 hours	3
1406962	HEAD	INTERNAL ORGANS	head	subpial hemorrhage NFS	2
1406972	HEAD	INTERNAL ORGANS	head	not associated with coma >6 hours	2
1406983	HEAD	INTERNAL ORGANS	head	associated with coma >6 hours	3
1407993	HEAD	INTERNAL ORGANS	head	Pituitary injury	3
1500002	HEAD	SKELETAL	skull	Skull fracture NFS	2
1502003	HEAD	SKELETAL	skull	Base (basilar) fracture NFS	3
1502023	HEAD	SKELETAL	skull	without CSF leak	3
1502043	HEAD	SKELETAL	skull	with CSF leak	3
1502064	HEAD	SKELETAL	skull	complex; open with torn, exposed or loss of brain tissue; comminuted; ring; hinge	4
1504002	HEAD	SKELETAL	skull	Vault fracture NFS	2
1504022	HEAD	SKELETAL	skull	closed; simple; undisplaced; diastatic; linear	2
1504043	HEAD	SKELETAL	skull	comminuted; compound but dura intact; depressed ≤2cm; displaced	3
1504064	HEAD	SKELETAL	skull	complex; open with torn, exposed or loss of brain tissue	4
1504084	HEAD	SKELETAL	skull	massive; large areas of skull depressed >2cm	4
1610001	HEAD	CONCUSSIVE INJURY	head	Cerebral Concussion, NFS	1
1610011	HEAD	CONCUSSIVE INJURY	head	mild concussion; no loss of consciousness	1
1610022	HEAD	CONCUSSIVE INJURY	head	brief loss of consciousness NFS	2
1610032	HEAD	CONCUSSIVE INJURY	head	loss of consciousness <1 hour NFS	2
1610042	HEAD	CONCUSSIVE INJURY	head	loss of consciousness ≤ 30 mins	2
1610052	HEAD	CONCUSSIVE INJURY	head	loss of consciousness 31-59 mins	2
1610063	HEAD	CONCUSSIVE INJURY	head	loss of consciousness 1-6 hours (severe concussion)	3
1610074	HEAD	CONCUSSIVE INJURY	head	Diffuse Axonal Injury (prolonged traumatic coma LOC >6 hours not due to mass lesion) NFS	4
1610084	HEAD	CONCUSSIVE INJURY	head	LOC 6-24 hours (mild DAI)	4
1610115	HEAD	CONCUSSIVE INJURY	head	LOC >24 hours NFS	5
1610125	HEAD	CONCUSSIVE INJURY	head	without brainstem signs (moderate DAI)	5
1610135	HEAD	CONCUSSIVE INJURY	head	with brainstem signs (severe DAI)	5
0200003	HEAD	OTHER	head	Asphyxia/Suffocation NFS	3
0200023	HEAD	OTHER	head	without neurological deficit	3
0200044	HEAD	OTHER	head	with neurological deficit	4
0200065	HEAD	OTHER	head	with cardiac arrest documented by medical personnel	5
2000999	FACE	WHOLE AREA	face	Injuries to the Face NFS
2009999	FACE	WHOLE AREA	face	Died of facial injury without further substantiation of injuries or no autopsy confirmation of specific injuries
2160001	FACE	WHOLE AREA	face	Penetrating injury NFS	1
2160021	FACE	WHOLE AREA	face	minor; superficial	1
2160042	FACE	WHOLE AREA	face	with tissue loss >25㎠	2
2160063	FACE	WHOLE AREA	face	with blood loss >20% by volume	3
2160084	FACE	WHOLE AREA	face	massive destruction of whole face including both eyes	4
2100991	FACE	WHOLE AREA	face	Skin/subcutaneous/muscle NFS	1
2102021	FACE	WHOLE AREA	face	abrasion	1
2104021	FACE	WHOLE AREA	face	contusion; hematoma	1
2106001	FACE	WHOLE AREA	face	laceration NFS	1
2106021	FACE	WHOLE AREA	face	minor; superficial	1
2106042	FACE	WHOLE AREA	face	major; >10cm long and into subcutaneous tissue	2
2106063	FACE	WHOLE AREA	face	blood loss >20% by volume	3
2108001	FACE	WHOLE AREA	face	avulsion NFS	1
2108021	FACE	WHOLE AREA	face	minor; superficial; ≤25㎠	1
2108042	FACE	WHOLE AREA	face	major; >25㎠	2
2108063	FACE	WHOLE AREA	face	blood loss >20% by volume	3
2200999	FACE	VESSELS	face	Vascular injuries in face NFS
2202001	FACE	VESSELS	face	External carotid artery branch(es) laceration NFS [includes facial, temporal, and internal maxillary]	1
2202021	FACE	VESSELS	face	minor; superficial	1
2202043	FACE	VESSELS	face	major; transection; blood loss >20% by volume	3
2302991	FACE	NERVES	face	Optic Nerve NFS	1
2302022	FACE	NERVES	face	contusion	2
2302032	FACE	NERVES	face	bilateral	2
2302042	FACE	NERVES	face	laceration	2
2302053	FACE	NERVES	face	bilateral	3
2302062	FACE	NERVES	face	avulsion	2
2302073	FACE	NERVES	face	bilateral	3
2402991	FACE	INTERNAL ORGANS	face	Ear NFS	1
2402041	FACE	INTERNAL ORGANS	face	Ear Canal injury	1
2402081	FACE	INTERNAL ORGANS	face	Inner or Middle Ear injury NFS	1
2402072	FACE	INTERNAL ORGANS	face	bilateral	2
2402061	FACE	INTERNAL ORGANS	face	injury involving dizziness	1
2402051	FACE	INTERNAL ORGANS	face	injury involving tinnitus	1
2402121	FACE	INTERNAL ORGANS	face	Ossicular chain (ear bone) dislocation	1
2402132	FACE	INTERNAL ORGANS	face	bilateral	2
2402161	FACE	INTERNAL ORGANS	face	Tympanic membrane (eardrum) rupture	1
2402201	FACE	INTERNAL ORGANS	face	Vestibular apparatus injury	1
2404991	FACE	INTERNAL ORGANS	face	Eye NFS	1
2404022	FACE	INTERNAL ORGANS	face	Eye avulsion; enucleation	2
2404033	FACE	INTERNAL ORGANS	face	bilateral	3
2404081	FACE	INTERNAL ORGANS	face	Canaliculus (lacrimal/tear duct) laceration	1
2405991	FACE	INTERNAL ORGANS	face	Choroid NFS	1
2405021	FACE	INTERNAL ORGANS	face	rupture	1
2405041	FACE	INTERNAL ORGANS	face	peripheral - not involving macula	1
2405061	FACE	INTERNAL ORGANS	face	central - involving macula	1
2405081	FACE	INTERNAL ORGANS	face	detachment	1
2405101	FACE	INTERNAL ORGANS	face	hemorrhage	1
2404161	FACE	INTERNAL ORGANS	face	Conjunctiva injury	1
2406991	FACE	INTERNAL ORGANS	face	Cornea NFS	1
2406021	FACE	INTERNAL ORGANS	face	abrasion	1
2406031	FACE	INTERNAL ORGANS	face	burn, thermal or chemical	1
2406041	FACE	INTERNAL ORGANS	face	contusion	1
2406101	FACE	INTERNAL ORGANS	face	hyphema NFS	1
2406111	FACE	INTERNAL ORGANS	face	minor; ≤50% of anterior chamber	1
2406121	FACE	INTERNAL ORGANS	face	major; >50% of anterior chamber	1
2406201	FACE	INTERNAL ORGANS	face	laceration NFS	1
2406211	FACE	INTERNAL ORGANS	face	not involving central 3mm of cornea	1
2406221	FACE	INTERNAL ORGANS	face	without prolapse	1
2406231	FACE	INTERNAL ORGANS	face	with prolapse	1
2406241	FACE	INTERNAL ORGANS	face	involving central 3mm of cornea	1
2406251	FACE	INTERNAL ORGANS	face	without prolapse	1
2406261	FACE	INTERNAL ORGANS	face	with prolapse	1
2407991	FACE	INTERNAL ORGANS	face	Injury with retained Intraocular Foreign Body	1
2407891	FACE	INTERNAL ORGANS	face	anterior chamber	1
2407791	FACE	INTERNAL ORGANS	face	posterior chamber	1
2408001	FACE	INTERNAL ORGANS	face	Lens NFS	1
2408021	FACE	INTERNAL ORGANS	face	capsular rupture NFS	1
2408041	FACE	INTERNAL ORGANS	face	anterior capsule	1
2408061	FACE	INTERNAL ORGANS	face	posterior capsule	1
2408081	FACE	INTERNAL ORGANS	face	both anterior and posterior capsules	1
2408121	FACE	INTERNAL ORGANS	face	dislocation; subluxation	1
2408141	FACE	INTERNAL ORGANS	face	anterior segment	1
2408161	FACE	INTERNAL ORGANS	face	posterior segment	1
2409991	FACE	INTERNAL ORGANS	face	Macula NFS	1
2409021	FACE	INTERNAL ORGANS	face	contusion; edema	1
2409042	FACE	INTERNAL ORGANS	face	hole	2
2410991	FACE	INTERNAL ORGANS	face	Retina NFS	1
2410001	FACE	INTERNAL ORGANS	face	laceration; tear NFS	1
2410021	FACE	INTERNAL ORGANS	face	minor; ≤90°	1
2410041	FACE	INTERNAL ORGANS	face	major; >90°	1
2410062	FACE	INTERNAL ORGANS	face	detachment NFS	2
2410082	FACE	INTERNAL ORGANS	face	with macula attached	2
2410102	FACE	INTERNAL ORGANS	face	with macula detached	2
2412991	FACE	INTERNAL ORGANS	face	Sclera [includes globe] NFS	1
2412002	FACE	INTERNAL ORGANS	face	laceration; rupture	2
2412012	FACE	INTERNAL ORGANS	face	anterior to ora serrata	2
2412022	FACE	INTERNAL ORGANS	face	without prolapse	2
2412032	FACE	INTERNAL ORGANS	face	with prolapse	2
2412042	FACE	INTERNAL ORGANS	face	posterior to ora serrata but anterior to equator	2
2412052	FACE	INTERNAL ORGANS	face	without prolapse	2
2412062	FACE	INTERNAL ORGANS	face	with prolapse	2
2412072	FACE	INTERNAL ORGANS	face	posterior to equator	2
2412082	FACE	INTERNAL ORGANS	face	without prolapse	2
2412092	FACE	INTERNAL ORGANS	face	with prolapse NFS	2
2414991	FACE	INTERNAL ORGANS	face	Uvea injury	1
2416991	FACE	INTERNAL ORGANS	face	Vitreous NFS	1
2416011	FACE	INTERNAL ORGANS	face	hemorrhage	1
2416021	FACE	INTERNAL ORGANS	face	retina visible	1
2416031	FACE	INTERNAL ORGANS	face	retina not visible	1
2416041	FACE	INTERNAL ORGANS	face	detachment	1
2430991	FACE	INTERNAL ORGANS	face	Mouth injury	1
2431991	FACE	INTERNAL ORGANS	face	Palate NFS	1
2431011	FACE	INTERNAL ORGANS	face	laceration	1
2431022	FACE	INTERNAL ORGANS	face	fracture	2
2432991	FACE	INTERNAL ORGANS	face	Gingiva (gum) NFS	1
2432021	FACE	INTERNAL ORGANS	face	contusion	1
2432041	FACE	INTERNAL ORGANS	face	laceration	1
2432061	FACE	INTERNAL ORGANS	face	avulsion	1
2434001	FACE	INTERNAL ORGANS	face	Tongue laceration NFS	1
2434021	FACE	INTERNAL ORGANS	face	minor; superficial	1
2434042	FACE	INTERNAL ORGANS	face	deep; extensive	2
2516991	FACE	JOINTS	face	Temporomandibular joint NFS	1
2516042	FACE	JOINTS	face	dislocation	2
2502002	FACE	SKELETAL	face	Alveolar ridge fracture with or without injury to teeth	2
2504001	FACE	SKELETAL	face	Facial bone(s) fracture NFS	1
2506001	FACE	SKELETAL	face	Mandible fracture NFS	1
2506021	FACE	SKELETAL	face	closed but NFS as to site	1
2506031	FACE	SKELETAL	face	condyle	1
2506041	FACE	SKELETAL	face	coronoid	1
2506051	FACE	SKELETAL	face	angle	1
2506061	FACE	SKELETAL	face	symphysis/parasymphysis	1
2506071	FACE	SKELETAL	face	body	1
2506081	FACE	SKELETAL	face	ramus	1
2506102	FACE	SKELETAL	face	open/displaced/comminuted but NFS as to site	2
2506112	FACE	SKELETAL	face	condyle	2
2506122	FACE	SKELETAL	face	coronoid	2
2506132	FACE	SKELETAL	face	angle	2
2506142	FACE	SKELETAL	face	symphysis/parasymphysis	2
2506152	FACE	SKELETAL	face	body	2
2506162	FACE	SKELETAL	face	ramus	2
2508002	FACE	SKELETAL	face	Maxilla fracture [including maxillary sinus]	2
2508042	FACE	SKELETAL	face	LeFort I	2
2508062	FACE	SKELETAL	face	LeFort II	2
2508083	FACE	SKELETAL	face	LeFort III	3
2508104	FACE	SKELETAL	face	blood loss >20% by volume	4
2510991	FACE	SKELETAL	face	Nose NFS	1
2510001	FACE	SKELETAL	face	fracture, closed or NFS	1
2510022	FACE	SKELETAL	face	open/displaced/comminuted	2
2510041	FACE	SKELETAL	face	ruptured mucosa/vessels (epistaxis)	1
2510062	FACE	SKELETAL	face	septum fracture	2
2512002	FACE	SKELETAL	face	Orbit fracture, closed or NFS	2
2512012	FACE	SKELETAL	face	open but NFS as to site	2
2512052	FACE	SKELETAL	face	multiple fractures of same orbit, closed or NFS	2
2512062	FACE	SKELETAL	face	open	2
2512112	FACE	SKELETAL	face	orbital rim, closed or NFS	2
2512122	FACE	SKELETAL	face	open NFS	2
2512132	FACE	SKELETAL	face	inferior orbital rim	2
2512142	FACE	SKELETAL	face	open	2
2512152	FACE	SKELETAL	face	superior orbital rim	2
2512162	FACE	SKELETAL	face	open	2
2512212	FACE	SKELETAL	face	orbital floor, closed or NFS	2
2512222	FACE	SKELETAL	face	open	2
2512232	FACE	SKELETAL	face	“blowout” fracture	2
2512242	FACE	SKELETAL	face	open	2
2512312	FACE	SKELETAL	face	medial wall, closed or NFS	2
2512322	FACE	SKELETAL	face	open	2
2512352	FACE	SKELETAL	face	lateral wall, closed or NFS	2
2512362	FACE	SKELETAL	face	open	2
2514991	FACE	SKELETAL	face	Teeth, any number but NFS as to injury	1
2514021	FACE	SKELETAL	face	dislocation; subluxation; loosened	1
2514041	FACE	SKELETAL	face	fracture	1
2514061	FACE	SKELETAL	face	avulsion	1
2514081	FACE	SKELETAL	face	any combination of dislocation/fracture/avulsion	1
2518001	FACE	SKELETAL	face	Zygoma fracture [Includes tripod and malar fractures]	1
2518021	FACE	SKELETAL	face	non-displaced [KN I]	1
2518041	FACE	SKELETAL	face	displaced NFS	1
2518061	FACE	SKELETAL	face	arch [KN II]	1
2518081	FACE	SKELETAL	face	body	1
2518101	FACE	SKELETAL	face	unrotated [KN III]	1
2518121	FACE	SKELETAL	face	rotated [KN IV, V]	1
2518142	FACE	SKELETAL	face	complex [KN VI]	2
2519003	FACE	SKELETAL	face	Panfacial fracture	3
2519024	FACE	SKELETAL	face	blood loss >20% by volume	4
3000999	NECK	WHOLE AREA	neck	Injuries to the Neck NFS
3009999	NECK	WHOLE AREA	neck	Died of neck injury without further substantiation of injuries or no autopsy confirmation of specific injuries
3110006	NECK	WHOLE AREA	neck	Decapitation	6
3160001	NECK	WHOLE AREA	neck	Penetrating injury NFS	1
3160021	NECK	WHOLE AREA	neck	minor; superficial	1
3160042	NECK	WHOLE AREA	neck	tissue loss >25㎠	2
3160063	NECK	WHOLE AREA	neck	blood loss >20% by volume	3
3100991	NECK	WHOLE AREA	neck	Skin/subcutaneous tissue/muscle NFS	1
3102021	NECK	WHOLE AREA	neck	abrasion	1
3104021	NECK	WHOLE AREA	neck	contusion; hematoma	1
3106001	NECK	WHOLE AREA	neck	laceration NFS	1
3106021	NECK	WHOLE AREA	neck	minor; superficial	1
3106042	NECK	WHOLE AREA	neck	major; >10cm long and into subcutaneous tissue	2
3106063	NECK	WHOLE AREA	neck	blood loss >20% by volume	3
3108001	NECK	WHOLE AREA	neck	avulsion NFS	1
3108021	NECK	WHOLE AREA	neck	minor; superficial; ≤25㎠	1
3108042	NECK	WHOLE AREA	neck	major; tissue loss >25㎠	2
3108063	NECK	WHOLE AREA	neck	blood loss >20% by volume	3
3200999	NECK	VESSELS	neck vessel	Vascular Injury in Neck NFS
3202993	NECK	VESSELS	neck vessel	Carotid artery [common, internal] NFS	3
3202023	NECK	VESSELS	neck vessel	intimal tear, no disruption	3
3202044	NECK	VESSELS	neck vessel	neurological deficit (stroke) not head-injury related	4
3202063	NECK	VESSELS	neck vessel	laceration; perforation; puncture NFS	3
3202083	NECK	VESSELS	neck vessel	minor; superficial; incomplete circumferential involvement; blood loss ≤20% by volume	3
3202093	NECK	VESSELS	neck vessel	bilateral	3
3202104	NECK	VESSELS	neck vessel	neurological deficit (stroke) not head-injury related	4
3202114	NECK	VESSELS	neck vessel	bilateral	4
3202124	NECK	VESSELS	neck vessel	major; rupture; transection; segmental loss; blood loss >20% by volume	4
3202134	NECK	VESSELS	neck vessel	bilateral	4
3202145	NECK	VESSELS	neck vessel	neurological deficit (stroke) not head-injury related	5
3202155	NECK	VESSELS	neck vessel	bilateral	5
3202163	NECK	VESSELS	neck vessel	with thrombosis (occlusion) secondary to trauma	3
3202173	NECK	VESSELS	neck vessel	bilateral	3
3202184	NECK	VESSELS	neck vessel	neurological deficit (stroke) not head-injury related	4
3202194	NECK	VESSELS	neck vessel	bilateral	4
3202203	NECK	VESSELS	neck vessel	thrombosis (occlusion) secondary to trauma from any lesion but laceration	3
3202213	NECK	VESSELS	neck vessel	bilateral	3
3202224	NECK	VESSELS	neck vessel	neurological deficit (stroke) not head-injury related	4
3202234	NECK	VESSELS	neck vessel	bilateral	4
3204992	NECK	VESSELS	neck vessel	Carotid artery [external] NFS [includes thyroid]	2
3204022	NECK	VESSELS	neck vessel	intimal tear, no disruption	2
3204042	NECK	VESSELS	neck vessel	laceration; perforation; puncture NFS	2
3204062	NECK	VESSELS	neck vessel	minor; superficial; incomplete circumferential involvement; blood loss ≤20% by volume	2
3204083	NECK	VESSELS	neck vessel	major; rupture; transection; segmental loss; blood loss >20% by volume	3
3204102	NECK	VESSELS	neck vessel	wih thrombosis; (occlusion) secondary to trauma	2
3204122	NECK	VESSELS	neck vessel	thrombosis (occlusion) secondary to trauma from any lesion but laceration	2
3210992	NECK	VESSELS	neck vessel	Vertebral artery NFS	2
3210022	NECK	VESSELS	neck vessel	intimal tear, no disruption	2
3210043	NECK	VESSELS	neck vessel	neurological deficit (stroke) not head-injury related	3
3210062	NECK	VESSELS	neck vessel	laceration; perforation; puncture NFS	2
3210082	NECK	VESSELS	neck vessel	minor; superficial; incomplete circumferential involvement; blood loss ≤20% by volume	2
3210103	NECK	VESSELS	neck vessel	neurological deficit (stroke) not head-injury related	3
3210123	NECK	VESSELS	neck vessel	major; rupture; transection; blood loss >20% by volume	3
3210144	NECK	VESSELS	neck vessel	neurological deficit (stroke) not head-injury related	4
3210155	NECK	VESSELS	neck vessel	bilateral	5
3210164	NECK	VESSELS	neck vessel	with thrombosis (occlusion) secondary to trauma	4
3210175	NECK	VESSELS	neck vessel	bilateral	5
3210183	NECK	VESSELS	neck vessel	thrombosis (occlusion) secondary to trauma from any lesion but laceration	3
3210204	NECK	VESSELS	neck vessel	neurological deficit (stroke) not head-injury related	4
3210215	NECK	VESSELS	neck vessel	bilateral	5
3206991	NECK	VESSELS	neck vessel	Jugular vein [external] NFS	1
3206021	NECK	VESSELS	neck vessel	laceration; perforation; puncture NFS	1
3206041	NECK	VESSELS	neck vessel	minor; superficial; incomplete circumferential involvement; blood loss ≤20% by volume	1
3206063	NECK	VESSELS	neck vessel	major; rupture; transection; segmental loss; blood loss >20% by volume	3
3208991	NECK	VESSELS	neck vessel	Jugular vein [internal] NFS	1
3208022	NECK	VESSELS	neck vessel	laceration; perforation; puncture NFS	2
3208042	NECK	VESSELS	neck vessel	minor; superficial; incomplete circumferential involvement; blood loss ≤20% by volume	2
3208063	NECK	VESSELS	neck vessel	major; rupture; transection; blood loss >20% by volume	3
3300991	NECK	NERVES	neck	Nerve injury in Neck NFS	1
3302992	NECK	NERVES	neck	Phrenic nerve injury	2
3302984	NECK	NERVES	neck	bilateral	4
3304991	NECK	NERVES	neck	Vagus nerve injury	1
3401992	NECK	INTERNAL ORGANS	neck esophagus	Esophagus injury in Neck NFS	2
3401022	NECK	INTERNAL ORGANS	neck esophagus	contusion; hematoma [OIS I]	2
3401033	NECK	INTERNAL ORGANS	neck esophagus	ingestion injury NFS	3
3401043	NECK	INTERNAL ORGANS	neck esophagus	partial thickness necrosis	3
3401054	NECK	INTERNAL ORGANS	neck esophagus	full thickness necrosis	4
3401063	NECK	INTERNAL ORGANS	neck esophagus	laceration; tear NFS	3
3401073	NECK	INTERNAL ORGANS	neck esophagus	no perforation; partial thickness; ≤50% circumference [OIS I, II]	3
3401084	NECK	INTERNAL ORGANS	neck esophagus	perforation; full thickness; >50% circumference [OIS III]	4
3401095	NECK	INTERNAL ORGANS	neck esophagus	avulsion; rupture; transection; massive destruction [OIS IV, V]	5
3402992	NECK	INTERNAL ORGANS	neck	Larynx, including thyroid and cricoid cartilage, NFS	2
3402022	NECK	INTERNAL ORGANS	neck	contusion; hematoma	2
3402042	NECK	INTERNAL ORGANS	neck	laceration; puncture NFS	2
3402062	NECK	INTERNAL ORGANS	neck	no perforation; partial thickness; mucosal tear	2
3402083	NECK	INTERNAL ORGANS	neck	perforation; full thickness; "fracture"	3
3402104	NECK	INTERNAL ORGANS	neck	vocal cord involvement	4
3402125	NECK	INTERNAL ORGANS	neck	avulsion; rupture; transection; massive destruction; crush	5
3406992	NECK	INTERNAL ORGANS	neck	Pharynx or Retropharyngeal area, NFS	2
3406022	NECK	INTERNAL ORGANS	neck	contusion; hematoma NFS	2
3406032	NECK	INTERNAL ORGANS	neck	minor; ≤75% airway involvement	2
3406053	NECK	INTERNAL ORGANS	neck	major; >75% airway involvement	3
3406042	NECK	INTERNAL ORGANS	neck	laceration; puncture NFS	2
3406063	NECK	INTERNAL ORGANS	neck	no perforation; partial thickness; mucosal tear	3
3406084	NECK	INTERNAL ORGANS	neck	perforation; full thickness	4
3406105	NECK	INTERNAL ORGANS	neck	avulsion; rupture; transection; massive destruction; crush	5
3410992	NECK	INTERNAL ORGANS	neck	Salivary gland NFS	2
3410023	NECK	INTERNAL ORGANS	neck	ductal involvement; transection	3
3414991	NECK	INTERNAL ORGANS	neck	Thyroid gland NFS	1
3414021	NECK	INTERNAL ORGANS	neck	contusion; hematoma	1
3414042	NECK	INTERNAL ORGANS	neck	laceration	2
3416992	NECK	INTERNAL ORGANS	neck trachea	Trachea injury in Neck NFS	2
3416022	NECK	INTERNAL ORGANS	neck trachea	contusion; hematoma	2
3416042	NECK	INTERNAL ORGANS	neck trachea	laceration; tear NFS	2
3416062	NECK	INTERNAL ORGANS	neck trachea	no perforation; partial thickness	2
3416083	NECK	INTERNAL ORGANS	neck trachea	perforation; full thickness; “fracture"	3
3416104	NECK	INTERNAL ORGANS	neck trachea	avulsion; rupture; transection; massive destruction; crush; laryngeal-tracheal separation	4
3418992	NECK	INTERNAL ORGANS	neck	Vocal cord NFS [not due to intubation]	2
3418022	NECK	INTERNAL ORGANS	neck	unilateral	2
3418043	NECK	INTERNAL ORGANS	neck	bilateral	3
3502002	NECK	SKELETAL	neck	Hyoid fracture	2
6000999	NECK	SKELETAL	cervial spine	Injuries to the cervical spine NFS
6009999	NECK	SKELETAL	cervial spine	Died of cervical spine injury without further substantiation of injuries or no autopsy confirmation of specific injuries
6302992	NECK	SKELETAL	cervial spine	Brachial Plexus injury NFS [includes trunks, divisions or cords]	2
6302102	NECK	SKELETAL	cervial spine	incomplete plexus injury NFS	2
6302122	NECK	SKELETAL	cervial spine	contusion; stretch injury	2
6302142	NECK	SKELETAL	cervial spine	laceration	2
6302162	NECK	SKELETAL	cervial spine	avulsion	2
6302203	NECK	SKELETAL	cervial spine	complete plexus injury NFS	3
6302214	NECK	SKELETAL	cervial spine	bilateral	4
6302223	NECK	SKELETAL	cervial spine	contusion; stretch injury	3
6302243	NECK	SKELETAL	cervial spine	laceration	3
6302263	NECK	SKELETAL	cervial spine	avulsion	3
6302274	NECK	SKELETAL	cervial spine	bilateral	4
6402003	NECK	SKELETAL	cervial spine	Cord contusion NFS [includes the diagnosis of compression, or epidural or subdural hemorrhage within spinal canal documented by imaging studies or autopsy]	3
6402013	NECK	SKELETAL	cervial spine	with transient neurological signs (paresthesia), but NFS as to fracture/dislocation	3
6402023	NECK	SKELETAL	cervial spine	with no fracture or dislocation	3
6402043	NECK	SKELETAL	cervial spine	with fracture	3
6402063	NECK	SKELETAL	cervial spine	with dislocation	3
6402083	NECK	SKELETAL	cervial spine	with both fracture and dislocation	3
6402104	NECK	SKELETAL	cervial spine	incomplete cord syndrome (preservation of some sensation or motor function; includes anterior cord, central cord, lateral cord (Brown-Sequard) syndromes), but NFS as to fracture/dislocation	4
6402124	NECK	SKELETAL	cervial spine	with no fracture or dislocation	4
6402144	NECK	SKELETAL	cervial spine	with fracture	4
6402164	NECK	SKELETAL	cervial spine	with dislocation	4
6402184	NECK	SKELETAL	cervial spine	with both fracture and dislocation	4
6402205	NECK	SKELETAL	cervial spine	complete cord syndrome (quadriplegia or paraplegia with no sensation)	5
6402215	NECK	SKELETAL	cervial spine	C-4 or below, but NFS as to fracture/dislocation or NFS as to site	5
6402225	NECK	SKELETAL	cervial spine	with no fracture or dislocation	5
6402245	NECK	SKELETAL	cervial spine	with fracture	5
6402265	NECK	SKELETAL	cervial spine	with dislocation	5
6402285	NECK	SKELETAL	cervial spine	with both fracture and dislocation	5
6402296	NECK	SKELETAL	cervial spine	C-3 or above, but NFS as to fracture/dislocation	6
6402306	NECK	SKELETAL	cervial spine	with no fracture or dislocation	6
6402326	NECK	SKELETAL	cervial spine	with fracture	6
6402346	NECK	SKELETAL	cervial spine	with dislocation	6
6402366	NECK	SKELETAL	cervial spine	with both fracture and dislocation	6
6402405	NECK	SKELETAL	cervial spine	Cord laceration NFS [includes penetrating injury, transection or crush]	5
6402425	NECK	SKELETAL	cervial spine	incomplete (preservation of some sensation or motor function), but NFS as to fracture/dislocation	5
6402445	NECK	SKELETAL	cervial spine	with no fracture or dislocation	5
6402465	NECK	SKELETAL	cervial spine	with fracture	5
6402485	NECK	SKELETAL	cervial spine	with dislocation	5
6402505	NECK	SKELETAL	cervial spine	with both fracture and dislocation	5
6402605	NECK	SKELETAL	cervial spine	complete cord syndrome NFS (quadriplegia or paraplegia with no sensation or motor function)	5
6402615	NECK	SKELETAL	cervial spine	C-4 or below, but NFS as to fracture/dislocation	5
6402625	NECK	SKELETAL	cervial spine	with no fracture or dislocation	5
6402645	NECK	SKELETAL	cervial spine	with fracture	5
6402665	NECK	SKELETAL	cervial spine	with dislocation	5
6402685	NECK	SKELETAL	cervial spine	with both fracture and dislocation	5
6402696	NECK	SKELETAL	cervial spine	C-3 or above, but NFS as to fracture/dislocation	6
6402706	NECK	SKELETAL	cervial spine	with no fracture or dislocation	6
6402726	NECK	SKELETAL	cervial spine	with fracture	6
6402746	NECK	SKELETAL	cervial spine	with dislocation	6
6402766	NECK	SKELETAL	cervial spine	with both fracture and dislocation	6
6502992	NECK	SKELETAL	cervial spine	Disc injury NFS	2
6502002	NECK	SKELETAL	cervial spine	herniation NFS	2
6502022	NECK	SKELETAL	cervial spine	no nerve root damage (radiculopathy)	2
6502033	NECK	SKELETAL	cervial spine	with nerve root damage (radiculopathy)	3
6502053	NECK	SKELETAL	cervial spine	rupture	3
6502042	NECK	SKELETAL	cervial spine	Dislocation [subluxation], no fracture, no cord involvement NFS	2
6502063	NECK	SKELETAL	cervial spine	atlanto-axial (odontoid)	3
6502082	NECK	SKELETAL	cervial spine	atlanto-occipital	2
6502092	NECK	SKELETAL	cervial spine	facet NFS	2
6502102	NECK	SKELETAL	cervial spine	unilateral	2
6502123	NECK	SKELETAL	cervial spine	bilateral	3
6502162	NECK	SKELETAL	cervial spine	Fracture with or without dislocation but no cord involvement NFS	2
6502172	NECK	SKELETAL	cervial spine	multiple fractures of same vertebra	2
6502182	NECK	SKELETAL	cervial spine	spinous process	2
6502202	NECK	SKELETAL	cervial spine	transverse process	2
6502222	NECK	SKELETAL	cervial spine	facet	2
6502242	NECK	SKELETAL	cervial spine	lamina	2
6502262	NECK	SKELETAL	cervial spine	pedicle	2
6502283	NECK	SKELETAL	cervial spine	odontoid(dens)	3
6502302	NECK	SKELETAL	cervial spine	vertebral body NFS ["burst" fracture]	2
6502322	NECK	SKELETAL	cervial spine	minor compression (≤20% loss of anterior height)	2
6502343	NECK	SKELETAL	cervial spine	major compression (>20% loss of anterior height)	3
6402841	NECK	SKELETAL	cervial spine	Spinous ligament injury	1
6302602	NECK	SKELETAL	cervial spine	Nerve root, single or multiple NFS	2
6302022	NECK	SKELETAL	cervial spine	contusion; stretch injury	2
6302042	NECK	SKELETAL	cervial spine	laceration NFS	2
6302062	NECK	SKELETAL	cervial spine	single nerve root	2
6302083	NECK	SKELETAL	cervial spine	multiple nerve roots	3
6302622	NECK	SKELETAL	cervial spine	avulsion NFS	2
6302642	NECK	SKELETAL	cervial spine	single nerve root	2
6302663	NECK	SKELETAL	cervial spine	multiple nerve roots	3
6402781	NECK	SKELETAL	cervial spine	Strain, acute, with no fracture or dislocation	1
4000999	THORAX	WHOLE AREA	thorax	Injuries to the Whole Thorax NFS
4009999	THORAX	WHOLE AREA	thorax	Died of thoracic injury without further substantiation of injuries or no autopsy confirmation of specific injuries
4110002	THORAX	WHOLE AREA	thorax	Breast avulsion, female	2
4130006	THORAX	WHOLE AREA	thorax	Crush Injury	6
4150004	THORAX	WHOLE AREA	thorax	Open (“sucking”) chest wound	4
4101022	THORAX	WHOLE AREA	thorax	Pectoral muscle tear; laceration	2
4160001	THORAX	WHOLE AREA	thorax	Penetrating injury NFS	1
4160021	THORAX	WHOLE AREA	thorax	superficial; minor; into pleural cavity but not involving deeper structures	1
4160042	THORAX	WHOLE AREA	thorax	with tissue loss >100㎠	2
4160063	THORAX	WHOLE AREA	thorax	with blood loss >20% by volume	3
4100991	THORAX	WHOLE AREA	thorax	Skin/subcutaneous/muscle NFS	1
4102021	THORAX	WHOLE AREA	thorax	abrasion	1
4104021	THORAX	WHOLE AREA	thorax	contusion; hematoma	1
4106001	THORAX	WHOLE AREA	thorax	laceration NFS	1
4106021	THORAX	WHOLE AREA	thorax	minor; superficial	1
4106042	THORAX	WHOLE AREA	thorax	major; >20cm long and into subcutaneous tissue	2
4106063	THORAX	WHOLE AREA	thorax	blood loss >20% by volume	3
4108001	THORAX	WHOLE AREA	thorax	avulsion NFS	1
4108021	THORAX	WHOLE AREA	thorax	minor; superficial; ≤100㎠	1
4108042	THORAX	WHOLE AREA	thorax	major; >100㎠	2
4108063	THORAX	WHOLE AREA	thorax	blood loss >20% by volume	3
4200999	THORAX	VESSELS	thorax	Vascular injuries in thorax NFS
4202994	THORAX	VESSELS	thorax vessel	Aorta, thoracic NFS [OIS IV or V for entire category unless stated otherwise]	4
4202024	THORAX	VESSELS	thorax vessel	intimal tear, no disruption	4
4202045	THORAX	VESSELS	thorax vessel	with aortic valve involvement	5
4202064	THORAX	VESSELS	thorax vessel	laceration; perforation; puncture NFS	4
4202084	THORAX	VESSELS	thorax vessel	minor; superficial; incomplete circumferential involvement; blood loss ≤20% by volume	4
4202105	THORAX	VESSELS	thorax vessel	major; rupture; transection; segmental loss; blood loss >20% by volume	5
4202125	THORAX	VESSELS	thorax vessel	with aortic root or valve involvement	5
4202165	THORAX	VESSELS	thorax vessel	with hemorrhage confined to mediastinum	5
4202186	THORAX	VESSELS	thorax vessel	with hemorrhage not confined to mediastinum[OIS VI]	6
4204993	THORAX	VESSELS	thorax vessel	Brachiocephalic [innominate] artery NFS [OIS III for entire category]	3
4204023	THORAX	VESSELS	thorax vessel	intimal tear, no disruption	3
4204043	THORAX	VESSELS	thorax vessel	laceration; perforation; puncture NFS	3
4204063	THORAX	VESSELS	thorax vessel	minor; superficial; incomplete circumferential involvement; blood loss ≤20% by volume	3
4204084	THORAX	VESSELS	thorax vessel	major; rupture; transection; segmental loss; blood loss >20% by volume	4
4208005	THORAX	VESSELS	thorax vessel	Coronary artery laceration or thrombosis to left main, right main or left anterior descending artery; coronary sinus	5
4210993	THORAX	VESSELS	thorax vessel	Pulmonary artery NFS [OIS IV, V for entire category]	3
4210023	THORAX	VESSELS	thorax vessel	intimal tear, no disruption	3
4210043	THORAX	VESSELS	thorax vessel	laceration; perforation; puncture NFS	3
4210063	THORAX	VESSELS	thorax vessel	minor; superficial; incomplete circumferential involvement; blood loss ≤20% by volume	3
4210085	THORAX	VESSELS	thorax vessel	major; rupture; transection; segmental loss; blood loss >20% by volume	5
4210096	THORAX	VESSELS	thorax vessel	bilateral	6
4214993	THORAX	VESSELS	thorax vessel	Subclavian artery NFS [OIS III for entire category]	3
4214023	THORAX	VESSELS	thorax vessel	intimal tear, no disruption	3
4214043	THORAX	VESSELS	thorax vessel	laceration; perforation; puncture NFS	3
4214063	THORAX	VESSELS	thorax vessel	minor; superficial; incomplete circumferential involvement; blood loss ≤20% by volume	3
4214084	THORAX	VESSELS	thorax vessel	major; rupture; transection; segmental loss; blood loss >20% by volume	4
4220992	THORAX	VESSELS	thorax vessel	Other named arteries e.g., bronchial, esophageal, intercostal, internal mammary NFS [OIS I for entire category]	2
4220022	THORAX	VESSELS	thorax vessel	intimal tear, no disruption	2
4220042	THORAX	VESSELS	thorax vessel	laceration; perforation; puncture NFS	2
4220062	THORAX	VESSELS	thorax vessel	minor; superficial; incomplete circumferential involvement; blood loss ≤20% by volume	2
4220083	THORAX	VESSELS	thorax vessel	major; rupture; transection; segmental loss; blood loss >20% by volume	3
4206993	THORAX	VESSELS	thorax vessel	Brachiocephalic (innominate) vein NFS [OIS II for entire category]	3
4206023	THORAX	VESSELS	thorax vessel	laceration; perforation; puncture NFS	3
4206043	THORAX	VESSELS	thorax vessel	minor; superficial; incomplete circumferential involvement; blood loss ≤20% by volume	3
4206064	THORAX	VESSELS	thorax vessel	major; rupture; transection; segmental loss; blood loss >20% by volume	4
4206085	THORAX	VESSELS	thorax vessel	with air embolus right side	5
4212993	THORAX	VESSELS	thorax vessel	Pulmonary vein NFS [OIS IV, V for entire category]	3
4212023	THORAX	VESSELS	thorax vessel	laceration; perforation; puncture NFS	3
4212043	THORAX	VESSELS	thorax vessel	minor; superficial; incomplete circumferential involvement; blood loss ≤20% by volume	3
4212065	THORAX	VESSELS	thorax vessel	major; rupture; transection; segmental loss; blood loss >20% by volume	5
4212076	THORAX	VESSELS	thorax vessel	bilateral	6
4216993	THORAX	VESSELS	thorax vessel	Subclavian vein NFS [OIS II for entire category]	3
4216023	THORAX	VESSELS	thorax vessel	laceration; perforation; puncture NFS	3
4216043	THORAX	VESSELS	thorax vessel	minor; superficial; incomplete circumferential involvement; blood loss ≤20% by volume	3
4216064	THORAX	VESSELS	thorax vessel	major; rupture; transection; segmental loss; blood loss >20% by volume	4
4218993	THORAX	VESSELS	thorax vessel	Vena Cava, superior and thoracic portion of inferior, NFS [OIS IV, V for entire category]	3
4218023	THORAX	VESSELS	thorax vessel	laceration; perforation; puncture NFS	3
4218043	THORAX	VESSELS	thorax vessel	minor; superficial; incomplete circumferential involvement; blood loss ≤20% by volume with or without thrombosis	3
4218064	THORAX	VESSELS	thorax vessel	major; rupture; transection; segmental loss; blood loss >20% by volume	4
4218085	THORAX	VESSELS	thorax vessel	with air embolus right side	5
4222992	THORAX	VESSELS	thorax vessel	Other named veins, e.g., azygos, bronchial, esophageal, hemiazygos, intercostal, internal jugular, internal mammary [OIS I for entire category except azygos and internal jugular, OIS II]	2
4222022	THORAX	VESSELS	thorax vessel	laceration; perforation; puncture NFS	2
4222042	THORAX	VESSELS	thorax vessel	minor; superficial; incomplete circumferential involvement; blood loss ≤20% by volume	2
4222063	THORAX	VESSELS	thorax vessel	major; rupture; transection; segmental loss; blood loss >20% by volume	3
4304991	THORAX	NERVES	thorax	Vagus nerve injury	1
4400999	THORAX	INTERNAL ORGANS	bronchus	Bronchus injury NFS
4401993	THORAX	INTERNAL ORGANS	bronchus	Bronchus, main stem, NFS	3
4401023	THORAX	INTERNAL ORGANS	bronchus	contusion; hematoma	3
4401043	THORAX	INTERNAL ORGANS	bronchus	laceration; tear NFS	3
4401063	THORAX	INTERNAL ORGANS	bronchus	no perforation; partial thickness	3
4401084	THORAX	INTERNAL ORGANS	bronchus	perforation; full thickness; "fracture"	4
4401105	THORAX	INTERNAL ORGANS	bronchus	complex; avulsion; rupture; transection; with separation	5
4402991	THORAX	INTERNAL ORGANS	bronchus	Bronchus, distal to main stem NFS	1
4402021	THORAX	INTERNAL ORGANS	bronchus	contusion; hematoma	1
4402042	THORAX	INTERNAL ORGANS	bronchus	laceration; tear NFS	2
4402062	THORAX	INTERNAL ORGANS	bronchus	no perforation; partial thickness	2
4402083	THORAX	INTERNAL ORGANS	bronchus	perforation; full thickness; "fracture"	3
4402104	THORAX	INTERNAL ORGANS	bronchus	complex; avulsion; rupture; transection; with separation	4
4406992	THORAX	INTERNAL ORGANS	diaphragm	Diaphragm NFS	2
4406022	THORAX	INTERNAL ORGANS	diaphragm	contusion; hematoma [OIS I]	2
4406042	THORAX	INTERNAL ORGANS	diaphragm	laceration NFS	2
4406063	THORAX	INTERNAL ORGANS	diaphragm	≤10cm [OIS II, III]	3
4406084	THORAX	INTERNAL ORGANS	diaphragm	>10cm; with significant tissue loss [OIS IV, V]	4
4406104	THORAX	INTERNAL ORGANS	diaphragm	rupture with herniation	4
4408992	THORAX	INTERNAL ORGANS	thorax esophagus	Esophagus injury in Thorax NFS	2
4408022	THORAX	INTERNAL ORGANS	thorax esophagus	contusion; hematoma [OIS I]	2
4408053	THORAX	INTERNAL ORGANS	thorax esophagus	ingestion injury NFS	3
4408073	THORAX	INTERNAL ORGANS	thorax esophagus	partial-thickness necrosis	3
4408094	THORAX	INTERNAL ORGANS	thorax esophagus	full-thickness necrosis	4
4408043	THORAX	INTERNAL ORGANS	thorax esophagus	laceration; tear NFS	3
4408063	THORAX	INTERNAL ORGANS	thorax esophagus	no perforation; partial thickness; ≤50% circumference [OIS I, II]	3
4408084	THORAX	INTERNAL ORGANS	thorax esophagus	perforation; full thickness; >50% circumference [OIS III]	4
4408105	THORAX	INTERNAL ORGANS	thorax esophagus	avulsion; rupture; transection; massive destruction [OIS IV, V]	5
4410991	THORAX	INTERNAL ORGANS	heart	Heart (Myocardium) injury NFS	1
4410899	THORAX	INTERNAL ORGANS	heart	with cardiac arrest NFS
4410021	THORAX	INTERNAL ORGANS	heart	contusion NFS	1
4410041	THORAX	INTERNAL ORGANS	heart	minor [OIS I]	1
4410064	THORAX	INTERNAL ORGANS	heart	major	4
4410083	THORAX	INTERNAL ORGANS	heart	laceration NFS	3
4410103	THORAX	INTERNAL ORGANS	heart	no perforation; no chamber involvement	3
4410125	THORAX	INTERNAL ORGANS	heart	perforation, ventricular or atrial, with or without tamponade	5
4410135	THORAX	INTERNAL ORGANS	heart	atrial rupturea	5
4410146	THORAX	INTERNAL ORGANS	heart	ventricular rupture	6
4410166	THORAX	INTERNAL ORGANS	heart	multiple lacerations; >50% tissue loss of a chamber	6
4410186	THORAX	INTERNAL ORGANS	heart	avulsion	6
4404005	THORAX	INTERNAL ORGANS	heart	Intracardiac chordae tendineae laceration;rupture	5
4413005	THORAX	INTERNAL ORGANS	heart	Interatrial septum laceration; rupture	5
4412005	THORAX	INTERNAL ORGANS	heart	Intracardiac valve laceration; rupture	5
4414993	THORAX	INTERNAL ORGANS	lung	Lung NFS	3
4414203	THORAX	INTERNAL ORGANS	lung	blast injury (overpressure/explosive) NFS	3
4414223	THORAX	INTERNAL ORGANS	lung	mild	3
4414244	THORAX	INTERNAL ORGANS	lung	moderate; uni/bilateral with pulmonary peripheral hemorrhage	4
4414265	THORAX	INTERNAL ORGANS	lung	severe; bilateral with air embolus	5
4414023	THORAX	INTERNAL ORGANS	lung	contusion NFS	3
4414062	THORAX	INTERNAL ORGANS	lung	unilateral NFS	2
4414072	THORAX	INTERNAL ORGANS	lung	minor; <1 lobe	2
4414083	THORAX	INTERNAL ORGANS	lung	major; 1≥lobe	3
4414103	THORAX	INTERNAL ORGANS	lung	bilateral NFS	3
4414113	THORAX	INTERNAL ORGANS	lung	minor; <1 lobe	3
4414124	THORAX	INTERNAL ORGANS	lung	major; 1≥lobe in at least one lung	4
4414143	THORAX	INTERNAL ORGANS	lung	laceration NFS	3
4414303	THORAX	INTERNAL ORGANS	lung	unilateral NFS	3
4414313	THORAX	INTERNAL ORGANS	lung	minor; <1 lobe	3
4414324	THORAX	INTERNAL ORGANS	lung	major; 1≥lobe	4
4414504	THORAX	INTERNAL ORGANS	lung	bilateral NFS	4
4414514	THORAX	INTERNAL ORGANS	lung	minor; <1 lobe	4
4414525	THORAX	INTERNAL ORGANS	lung	major; 1≥lobe in at least one lung	5
4192002	THORAX	INTERNAL ORGANS	lung	inhalation injury NFS (heat, particulate matter, noxious agents)	2
4192012	THORAX	INTERNAL ORGANS	lung	absence of carbonaceous deposits, erythema, edema, bronchorrhea, obstruction	2
4192023	THORAX	INTERNAL ORGANS	lung	minor or patchy areas of erythema, bronchorrhea, carbonaceous deposits in proximal or distal bronchi	3
4192044	THORAX	INTERNAL ORGANS	lung	moderate degree of erythema, carbonaceous deposits, bronchorrhea with or without compromise of the bronchi	4
4192065	THORAX	INTERNAL ORGANS	lung	severe inflammation with friability, copious carbonaceous deposits, bronchorrhea, bronchial obstruction, hypoxemia	5
4192086	THORAX	INTERNAL ORGANS	lung	evidence of mucosal sloughing, necrosis, endoluminal obliteration	6
4416992	THORAX	INTERNAL ORGANS	pericardium	Pericardium NFS	2
4416022	THORAX	INTERNAL ORGANS	pericardium	laceration; puncture	2
4416033	THORAX	INTERNAL ORGANS	pericardium	hemopericardium NFS	3
4416043	THORAX	INTERNAL ORGANS	pericardium	without cardiac tamponade or heart injury	3
4416054	THORAX	INTERNAL ORGANS	pericardium	with cardiac tamponade but without heart injury	4
4416065	THORAX	INTERNAL ORGANS	pericardium	herniation of heart through pericardium	5
4418002	THORAX	INTERNAL ORGANS	thorax	Pleura laceration	2
4429999	THORAX	INTERNAL ORGANS	thorax	Thoracic injury NFS
4422003	THORAX	INTERNAL ORGANS	thorax	Hemothorax NFS	3
4422014	THORAX	INTERNAL ORGANS	thorax	major; >1000cc blood loss on at least one side	4
4422022	THORAX	INTERNAL ORGANS	thorax	Pneumothorax NFS	2
4422034	THORAX	INTERNAL ORGANS	thorax	major; >50% collapse of lung documented on xray; persistent air leak	4
4422045	THORAX	INTERNAL ORGANS	thorax	tension; massive air leak	5
4422053	THORAX	INTERNAL ORGANS	thorax	Hemopneumothorax NFS	3
4422064	THORAX	INTERNAL ORGANS	thorax	major; >1000cc blood loss on at least one side	4
4422075	THORAX	INTERNAL ORGANS	thorax	Air Embolus	5
4422082	THORAX	INTERNAL ORGANS	thorax	Hemomediastinum	2
4422092	THORAX	INTERNAL ORGANS	thorax	Pneumomediastinum	2
4422103	THORAX	INTERNAL ORGANS	thorax	with cardiac tamponadea	3
4424022	THORAX	INTERNAL ORGANS	thorax	Thoracic duct laceration	2
4425022	THORAX	INTERNAL ORGANS	thorax	Thymus laceration; perforation	2
4426993	THORAX	INTERNAL ORGANS	thorax trachea	Trachea injury in Thorax NFS	3
4426023	THORAX	INTERNAL ORGANS	thorax trachea	contusion; hematoma	3
4426043	THORAX	INTERNAL ORGANS	thorax trachea	laceration NFS	3
4426063	THORAX	INTERNAL ORGANS	thorax trachea	no perforation; partial thickness	3
4426084	THORAX	INTERNAL ORGANS	thorax trachea	perforation; full thickness; "fracture"	4
4426105	THORAX	INTERNAL ORGANS	thorax trachea	avulsion; rupture; transection; massive destruction; crush; laryngeal-tracheal separation	5
4502991	THORAX	SKELETAL	rib	Rib cage NFS	1
4502891	THORAX	SKELETAL	rib	contusion	1
4502102	THORAX	SKELETAL	rib	multiple rib fractures NFS	2
4502001	THORAX	SKELETAL	rib	fracture(s) without flail, any location unilateral or bilateral NFS	1
4502011	THORAX	SKELETAL	rib	one rib [OIS I]	1
4502022	THORAX	SKELETAL	rib	two ribs [OIS I]	2
4502033	THORAX	SKELETAL	rib	≥3 ribs [OIS II]	3
4502093	THORAX	SKELETAL	rib	fractures with flail, NFS	3
4502113	THORAX	SKELETAL	rib	unilateral flail chest NFS [OIS IV]	3
4502123	THORAX	SKELETAL	rib	3-5 flail ribs [OIS IV]	3
4502134	THORAX	SKELETAL	rib	>5 flail ribs [OIS IV]	4
4502145	THORAX	SKELETAL	rib	bilateral flail chest[OIS V]	5
4508991	THORAX	SKELETAL	thorax	Sternum NFS	1
4508021	THORAX	SKELETAL	thorax	contusion	1
4508042	THORAX	SKELETAL	thorax	fracture [OIS II, III]	2
4510991	THORAX	SKELETAL	thorax	Thoracic Wall NFS	1
4510204	THORAX	SKELETAL	thorax	avulsion of chest wall tissues including rib cage [OIS IV for entire category]	4
4510214	THORAX	SKELETAL	thorax	minor;≤15% of chest wall including rib cage	4
4510225	THORAX	SKELETAL	thorax	major; >15% of chest wall including rib cage	5
6200999	THORAX	SKELETAL	thoracic spine	Injuries to the thoracic spine NFS
6209999	THORAX	SKELETAL	thoracic spine	Died of thoracic spine injury without further substantiation of injuries or no autopsy confirmation of specific injuries
6404003	THORAX	SKELETAL	thoracic spine	Cord contusion [includes the diagnosis of compression, or epidural or subdural hemorrhage within spinal canal documented by imaging studies or autopsy]	3
6404013	THORAX	SKELETAL	thoracic spine	with transient neurological signs (paresthesia) but NFS as to fracture/dislocation	3
6404023	THORAX	SKELETAL	thoracic spine	with no fracture or dislocation	3
6404043	THORAX	SKELETAL	thoracic spine	with fracture	3
6404063	THORAX	SKELETAL	thoracic spine	with dislocation	3
6404083	THORAX	SKELETAL	thoracic spine	with both fracture and dislocation	3
6404104	THORAX	SKELETAL	thoracic spine	incomplete cord syndrome (preservation of some sensation or motor function; includes anterior cord, central cord, lateral cord (Brown-Sequard) syndromes) but NFS as to fracture/dislocation	4
6404124	THORAX	SKELETAL	thoracic spine	with no fracture or dislocation	4
6404144	THORAX	SKELETAL	thoracic spine	with fracture	4
6404164	THORAX	SKELETAL	thoracic spine	with dislocation	4
6404184	THORAX	SKELETAL	thoracic spine	with both fracture and dislocation	4
6404205	THORAX	SKELETAL	thoracic spine	complete cord syndrome (paraplegia with no sensation) but NFS as to fracture/dislocation	5
6404225	THORAX	SKELETAL	thoracic spine	with no fracture or dislocation	5
6404245	THORAX	SKELETAL	thoracic spine	with fracture	5
6404265	THORAX	SKELETAL	thoracic spine	with dislocation	5
6404285	THORAX	SKELETAL	thoracic spine	with both fracture and dislocation	5
6404405	THORAX	SKELETAL	thoracic spine	Cord laceration NFS [includes penetrating injury, transection or crush]	5
6404425	THORAX	SKELETAL	thoracic spine	incomplete (preservation of some sensation or motor function), but NFS as to fracture/dislocation	5
6404445	THORAX	SKELETAL	thoracic spine	with no fracture or dislocation	5
6404465	THORAX	SKELETAL	thoracic spine	with fracture	5
6404485	THORAX	SKELETAL	thoracic spine	with dislocation	5
6404505	THORAX	SKELETAL	thoracic spine	with both fracture and dislocation	5
6404605	THORAX	SKELETAL	thoracic spine	complete cord syndrome NFS (paraplegia with no sensation or motor function) but NFS as to fracture/dislocation	5
6404625	THORAX	SKELETAL	thoracic spine	with no fracture or dislocation	5
6404645	THORAX	SKELETAL	thoracic spine	with fracture	5
6404665	THORAX	SKELETAL	thoracic spine	with dislocation	5
6404685	THORAX	SKELETAL	thoracic spine	with both fracture and dislocation	5
6504992	THORAX	SKELETAL	thoracic spine	Disc injury NFS	2
6504002	THORAX	SKELETAL	thoracic spine	herniation NFS	2
6504022	THORAX	SKELETAL	thoracic spine	no nerve root damage (radiculopathy)	2
6504033	THORAX	SKELETAL	thoracic spine	with nerve root damage (radiculopathy)	3
6504053	THORAX	SKELETAL	thoracic spine	rupture	3
6504042	THORAX	SKELETAL	thoracic spine	Dislocation [subluxation], no fracture, no cord involvement NFS	2
6504092	THORAX	SKELETAL	thoracic spine	facet NFS	2
6504102	THORAX	SKELETAL	thoracic spine	unilateral	2
6504123	THORAX	SKELETAL	thoracic spine	bilateral	3
6504162	THORAX	SKELETAL	thoracic spine	Fracture with or without dislocation but no cord involvement NFS	2
6504172	THORAX	SKELETAL	thoracic spine	multiple fractures of same vertebra	2
6504182	THORAX	SKELETAL	thoracic spine	spinous process	2
6504202	THORAX	SKELETAL	thoracic spine	transverse process	2
6504222	THORAX	SKELETAL	thoracic spine	facet	2
6504242	THORAX	SKELETAL	thoracic spine	lamina	2
6504262	THORAX	SKELETAL	thoracic spine	pedicle	2
6504302	THORAX	SKELETAL	thoracic spine	vertebral body NFS ["burst fracture"]	2
6504322	THORAX	SKELETAL	thoracic spine	minor compression (≤20% loss of anterior height)	2
6504343	THORAX	SKELETAL	thoracic spine	major compression (>20% loss of anterior height)	3
6404841	THORAX	SKELETAL	thoracic spine	Spinous ligament injury	1
6304992	THORAX	SKELETAL	thoracic spine	Nerve root, single or multiple NFS	2
6304022	THORAX	SKELETAL	thoracic spine	contusion; stretch injury	2
6304042	THORAX	SKELETAL	thoracic spine	laceration NFS	2
6304062	THORAX	SKELETAL	thoracic spine	single nerve root	2
6304083	THORAX	SKELETAL	thoracic spine	multiple nerve roots	3
6304102	THORAX	SKELETAL	thoracic spine	avulsion NFS	2
6304122	THORAX	SKELETAL	thoracic spine	single nerve root	2
6304143	THORAX	SKELETAL	thoracic spine	multiple nerve roots	3
6404781	THORAX	SKELETAL	thoracic spine	Strain, acute with no fracture or dislocation	1
0600003	THORAX	OTHER	thorax	Drowning NFS	3
0600023	THORAX	OTHER	thorax	near drowning, no neurological deficit	3
0600044	THORAX	OTHER	thorax	near drowning with neurological deficit	4
0600065	THORAX	OTHER	thorax	with cardiac arrest documented by medical personnel	5
5000999	ABDOMEN	WHOLE AREA	abdomen	Injuries to the Whole Abdomen NFS
5009999	ABDOMEN	WHOLE AREA	abdomen	Died of abdominal injury without further substantiation of injuries or no autopsy confirmation of specific injuries
5160001	ABDOMEN	WHOLE AREA	abdomen	Penetrating injury NFS	1
5160021	ABDOMEN	WHOLE AREA	abdomen	superficial; minor; into peritoneum but not involving underlying structures	1
5160042	ABDOMEN	WHOLE AREA	abdomen	with tissue loss >100㎠	2
5160063	ABDOMEN	WHOLE AREA	abdomen	with blood loss >20% by volume	3
5101002	ABDOMEN	WHOLE AREA	abdomen	Rectus Abdominus rupture NFS	2
5110006	ABDOMEN	WHOLE AREA	abdomen	Torso transection	6
5100991	ABDOMEN	WHOLE AREA	abdomen	Skin/Subcutaneous/Muscle [except rectus abdominus] NFS	1
5102021	ABDOMEN	WHOLE AREA	abdomen	abrasion	1
5104021	ABDOMEN	WHOLE AREA	abdomen	contusion; hematoma	1
5106001	ABDOMEN	WHOLE AREA	abdomen	laceration NFS	1
5106021	ABDOMEN	WHOLE AREA	abdomen	minor; superficial	1
5106042	ABDOMEN	WHOLE AREA	abdomen	major; >20cm long and into subcutaneous tissue	2
5106063	ABDOMEN	WHOLE AREA	abdomen	blood loss >20% by volume	3
5108001	ABDOMEN	WHOLE AREA	abdomen	avulsion NFS	1
5108021	ABDOMEN	WHOLE AREA	abdomen	minor; superficial; ≤100㎠	1
5108042	ABDOMEN	WHOLE AREA	abdomen	major; >100㎠	2
5108063	ABDOMEN	WHOLE AREA	abdomen	blood loss >20% by volume	3
5200999	ABDOMEN	VESSELS	abdomen	Vascular injury in Abdomen NFS
5202994	ABDOMEN	VESSELS	abdomen vessel	Aorta, Abdominal NFS	4
5202024	ABDOMEN	VESSELS	abdomen vessel	intimal tear, no disruption	4
5202044	ABDOMEN	VESSELS	abdomen vessel	laceration; perforation; puncture NFS	4
5202064	ABDOMEN	VESSELS	abdomen vessel	minor; superficial; incomplete circumferential involvement; blood loss ≤20% by volume	4
5202085	ABDOMEN	VESSELS	abdomen vessel	major; rupture; transection; segmental loss; blood loss >20% by volume	5
5204993	ABDOMEN	VESSELS	abdomen vessel	Celiac Artery NFS	3
5204023	ABDOMEN	VESSELS	abdomen vessel	intimal tear; no disruption	3
5204043	ABDOMEN	VESSELS	abdomen vessel	laceration; perforation; puncture NFS	3
5204064	ABDOMEN	VESSELS	abdomen vessel	minor; superficial; incomplete circumferential involvement; blood loss ≤20% by volume	4
5204085	ABDOMEN	VESSELS	abdomen vessel	major; rupture; transection; segmental loss; blood loss >20% by volume	5
5206993	ABDOMEN	VESSELS	abdomen vessel	Iliac Artery [common, internal, external] and its named branches NFS	3
5206984	ABDOMEN	VESSELS	abdomen vessel	bilateral	4
5206023	ABDOMEN	VESSELS	abdomen vessel	intimal tear, no disruption	3
5206043	ABDOMEN	VESSELS	abdomen vessel	laceration; perforation; puncture NFS	3
5206063	ABDOMEN	VESSELS	abdomen vessel	minor; superficial; incomplete circumferential involvement; blood loss ≤20% by volume	3
5206084	ABDOMEN	VESSELS	abdomen vessel	major; rupture; transection; segmental loss; blood loss >20% by volume	4
5211993	ABDOMEN	VESSELS	abdomen vessel	Superior Mesenteric Artery NFS	3
5211023	ABDOMEN	VESSELS	abdomen vessel	intimal tear, no disruption	3
5211043	ABDOMEN	VESSELS	abdomen vessel	laceration; perforation; puncture NFS	3
5211063	ABDOMEN	VESSELS	abdomen vessel	minor; superficial; incomplete circumferential involvement; blood loss ≤20% by volume	3
5211084	ABDOMEN	VESSELS	abdomen vessel	major; rupture; transection; segmental loss; blood loss >20% by volume	4
5214993	ABDOMEN	VESSELS	abdomen vessel	Other named arteries NFS [e.g., hepatic, renal, splenic]	3
5214023	ABDOMEN	VESSELS	abdomen vessel	intimal tear, no disruption	3
5214043	ABDOMEN	VESSELS	abdomen vessel	laceration; perforation; puncture NFS	3
5214063	ABDOMEN	VESSELS	abdomen vessel	minor; superficial; incomplete circumferential involvement; blood loss ≤20% by volume	3
5214084	ABDOMEN	VESSELS	abdomen vessel	major; rupture; transection; segmental loss; blood loss >20% by volume	4
5208993	ABDOMEN	VESSELS	abdomen vessel	Iliac Vein [common] NFS	3
5208023	ABDOMEN	VESSELS	abdomen vessel	laceration; perforation; puncture NFS	3
5208043	ABDOMEN	VESSELS	abdomen vessel	minor; superficial; incomplete circumferential involvement; blood loss ≤20% by volume	3
5208064	ABDOMEN	VESSELS	abdomen vessel	major; rupture; transection; segmental loss; blood loss >20% by volume	4
5210992	ABDOMEN	VESSELS	abdomen vessel	Iliac Vein [internal, external] NFS	2
5210022	ABDOMEN	VESSELS	abdomen vessel	laceration; perforation; puncture NFS	2
5210042	ABDOMEN	VESSELS	abdomen vessel	minor; superficial; incomplete circumferential involvement; blood loss ≤20% by volume	2
5210063	ABDOMEN	VESSELS	abdomen vessel	major; rupture; transection; segmental loss; blood loss >20% by volume	3
5212993	ABDOMEN	VESSELS	abdomen vessel	Vena Cava, inferior NFS	3
5212023	ABDOMEN	VESSELS	abdomen vessel	laceration; perforation; puncture NFS	3
5212043	ABDOMEN	VESSELS	abdomen vessel	minor; superficial; incomplete circumferential involvement; blood loss ≤20% by volume	3
5212064	ABDOMEN	VESSELS	abdomen vessel	major; rupture; transection; segmental loss; blood loss >20% by volume	4
5216993	ABDOMEN	VESSELS	abdomen vessel	Other named veins NFS [e.g., portal, renal, splenic, superior mesenteric]	3
5216023	ABDOMEN	VESSELS	abdomen vessel	laceration; perforation; puncture NFS	3
5216043	ABDOMEN	VESSELS	abdomen vessel	minor with or without thrombosis; superficial; incomplete circumferential involvement; blood loss ≤20% by volume	3
5216064	ABDOMEN	VESSELS	abdomen vessel	major; rupture; transection; segmental loss; blood loss >20% by volume	4
5304991	ABDOMEN	NERVES	abdomen	Vagus nerve injury	1
5402991	ABDOMEN	INTERNAL ORGANS	abdomen	Adrenal Gland NFS	1
5402101	ABDOMEN	INTERNAL ORGANS	abdomen	contusion; hematoma NFS [OIS I]	1
5402121	ABDOMEN	INTERNAL ORGANS	abdomen	minor; superficial [OIS I]	1
5402142	ABDOMEN	INTERNAL ORGANS	abdomen	major; large [OIS I]	2
5402201	ABDOMEN	INTERNAL ORGANS	abdomen	laceration NFS	1
5402221	ABDOMEN	INTERNAL ORGANS	abdomen	minor; superficial; only cortex involvement; <2cm [OIS II]	1
5402242	ABDOMEN	INTERNAL ORGANS	abdomen	major; multiple lacerations; extending into medulla; ≥2cm [OIS III]	2
5402263	ABDOMEN	INTERNAL ORGANS	abdomen	massive; avulsion; complex; rupture; >50% parenchymal destruction[OIS IV, V]	3
5404991	ABDOMEN	INTERNAL ORGANS	abdomen	Anus NFS	1
5404101	ABDOMEN	INTERNAL ORGANS	abdomen	contusion; hematoma	1
5404202	ABDOMEN	INTERNAL ORGANS	abdomen	laceration NFS	2
5404222	ABDOMEN	INTERNAL ORGANS	abdomen	no perforation; partial thickness	2
5404243	ABDOMEN	INTERNAL ORGANS	abdomen	perforation; full thickness	3
5404264	ABDOMEN	INTERNAL ORGANS	abdomen	massive; avulsion; complex; rupture; major tissue loss	4
5403222	ABDOMEN	INTERNAL ORGANS	abdomen	Appendix laceration; perforation	2
5406992	ABDOMEN	INTERNAL ORGANS	bladder	Bladder (urinary) NFS	2
5406102	ABDOMEN	INTERNAL ORGANS	bladder	contusion; hematoma [OIS I]	2
5406202	ABDOMEN	INTERNAL ORGANS	bladder	laceration NFS	2
5406222	ABDOMEN	INTERNAL ORGANS	bladder	no perforation; partial thickness [OIS I]	2
5406232	ABDOMEN	INTERNAL ORGANS	bladder	extraperitoneal wall ≤2cm [OIS II]	2
5406243	ABDOMEN	INTERNAL ORGANS	bladder	extraperitoneal wall >2cm; intraperitoneal wall ≤2cm [OIS III]	3
5406253	ABDOMEN	INTERNAL ORGANS	bladder	intraperitoneal wall >2cm [OIS IV]	3
5406264	ABDOMEN	INTERNAL ORGANS	bladder	massive; avulsion; complex, tissue loss; involving urethral orifice (trigone) or bladder neck [OIS V]	4
5406403	ABDOMEN	INTERNAL ORGANS	bladder	rupture NFS	3
5408992	ABDOMEN	INTERNAL ORGANS	colon	Colon (large bowel) NFS	2
5408102	ABDOMEN	INTERNAL ORGANS	colon	contusion; hematoma [OIS I]	2
5408202	ABDOMEN	INTERNAL ORGANS	colon	laceration NFS	2
5408222	ABDOMEN	INTERNAL ORGANS	colon	no perforation; partial thickness; <50% circumference [OIS I, II]	2
5408243	ABDOMEN	INTERNAL ORGANS	colon	perforation; full thickness; ≥50% circumfeence without transection; multiple simple woinds [OIS III]	3
5408264	ABDOMEN	INTERNAL ORGANS	colon	massive; avulsion; complex; tissue loss; transection; large areas of tissue devitalization or devascularization [OIS IV, V]	4
5410992	ABDOMEN	INTERNAL ORGANS	duodenum	Duodenum NFS	2
5410102	ABDOMEN	INTERNAL ORGANS	duodenum	contusion; hematoma [OIS I, II]	2
5410202	ABDOMEN	INTERNAL ORGANS	duodenum	laceration NFS	2
5410222	ABDOMEN	INTERNAL ORGANS	duodenum	no perforation; partial thickness; serosal tear [OIS I]	2
5410212	ABDOMEN	INTERNAL ORGANS	duodenum	disruption <50% circumference [OIS II]	2
5410233	ABDOMEN	INTERNAL ORGANS	duodenum	disruption 50-100% circumference of D1 (superior or first part), D3 (transverse or third part) or D4 (ascending or fourth part) [OIS III]	3
5410253	ABDOMEN	INTERNAL ORGANS	duodenum	disruption 50-75% circumference of D2 (descending or second part) [OIS III]	3
5410244	ABDOMEN	INTERNAL ORGANS	duodenum	disruption >75% circumference of D2 (descending or second part); involving ampulla or distal common bile duct [OIS IV]	4
5410285	ABDOMEN	INTERNAL ORGANS	duodenum	massive; avulsion; complex; rupture; tissue loss; devascularization; massive disruption of duodenopancreatic complex [OIS V]	5
5412992	ABDOMEN	INTERNAL ORGANS	abdomen	Gallbladder NFS	2
5412102	ABDOMEN	INTERNAL ORGANS	abdomen	contusion; hematoma [OIS I]	2
5412202	ABDOMEN	INTERNAL ORGANS	abdomen	laceration; perforation NFS [OIS II]	2
5412222	ABDOMEN	INTERNAL ORGANS	abdomen	minor; superficial; no cystic duct involvement [OIS II]	2
5412243	ABDOMEN	INTERNAL ORGANS	abdomen	massive; avulsion; complex; rupture; tissue loss; cystic duct laceration or transection [OIS III]	3
5412264	ABDOMEN	INTERNAL ORGANS	abdomen	with common bile or hepatic duct laceration or transection [OIS IV, V]	4
5414992	ABDOMEN	INTERNAL ORGANS	small bowel	Jejunum-Ileum (small bowel) NFS	2
5414102	ABDOMEN	INTERNAL ORGANS	small bowel	contusion; hematoma [OIS I]	2
5414202	ABDOMEN	INTERNAL ORGANS	small bowel	laceration NFS	2
5414222	ABDOMEN	INTERNAL ORGANS	small bowel	no perforation; partial thickness; <50% circumference [OIS I, II]	2
5414243	ABDOMEN	INTERNAL ORGANS	small bowel	perforation; full thickness; ≥50% circumference without transection; multiple simple wounds [OIS III]	3
5414264	ABDOMEN	INTERNAL ORGANS	small bowel	massive; avulsion; complex; tissue loss; transection; large areas of tissue devitalization or devascularization [OIS IV, V]	4
5416992	ABDOMEN	INTERNAL ORGANS	kidney	Kidney NFS	2
5416102	ABDOMEN	INTERNAL ORGANS	kidney	contusion; hematoma NFS	2
5416122	ABDOMEN	INTERNAL ORGANS	kidney	subcapsular, nonexpanding; confined to renal retroperitoneum; minor; superficial [OIS I, II]	2
5416143	ABDOMEN	INTERNAL ORGANS	kidney	subcapsular, >50% surface area orexpanding; major; large [OIS III]	3
5416202	ABDOMEN	INTERNAL ORGANS	kidney	laceration NFS	2
5416222	ABDOMEN	INTERNAL ORGANS	kidney	≤1cm parenchymal depth of renal cortex, no urinary extravasation; minor; superficial [OIS II]	2
5416243	ABDOMEN	INTERNAL ORGANS	kidney	>1cm parenchymal depth of renal cortex, no collecting system rupture or urinary extravasation; moderate [OIS III]	3
5416264	ABDOMEN	INTERNAL ORGANS	kidney	extending through renal cortex, medulla and collecting system; main renal vessel injury with contained hemorrhage; major [OIS IV]	4
5416285	ABDOMEN	INTERNAL ORGANS	kidney	hilum avulsion; total destruction of organ and its vascular system [OIS V]	5
5416404	ABDOMEN	INTERNAL ORGANS	kidney	rupture	4
5418992	ABDOMEN	INTERNAL ORGANS	liver	Liver NFS	2
5418102	ABDOMEN	INTERNAL ORGANS	liver	contusion; hematoma NFS	2
5418122	ABDOMEN	INTERNAL ORGANS	liver	subcapsular, ≤50% surface area, or nonexpanding; intraparenchymal ≤10cm in diameter; minor; superficial [OIS I, II]	2
5418143	ABDOMEN	INTERNAL ORGANS	liver	subcapsular, >50% surface area or expanding; ruptured subcapsular or parenchymal; intraparenchymal >10cm or expanding; major [OIS III]	3
5418202	ABDOMEN	INTERNAL ORGANS	liver	laceration NFS	2
5418222	ABDOMEN	INTERNAL ORGANS	liver	simple capsular tears; ≤3cm parenchymal depth; ≤10cm long; minor superficial [OIS II]	2
5418243	ABDOMEN	INTERNAL ORGANS	liver	>3cm parenchymal depth; major duct involvement; moderate [OIS III]	3
5418264	ABDOMEN	INTERNAL ORGANS	liver	parenchymal disruption ≤75% hepatic lobe; multiple lacerations>3cm deep; "burst" injury; major[OIS IV]	4
5418285	ABDOMEN	INTERNAL ORGANS	liver	parenchymal disruption of >75% of hepatic lobe or >3 Couinard's segments within a single lobe; or involving retrohepatic vena cava/ central hepatic veins; massive; complex[OIS V]	5
5418306	ABDOMEN	INTERNAL ORGANS	liver	hepatic avulsion (total separation of all vascular attachments) [OIS VI]	6
5418404	ABDOMEN	INTERNAL ORGANS	liver	rupture	4
5420992	ABDOMEN	INTERNAL ORGANS	mesentery	Mesentery NFS	2
5420102	ABDOMEN	INTERNAL ORGANS	mesentery	contusion; hematoma	2
5420202	ABDOMEN	INTERNAL ORGANS	mesentery	laceration NFS	2
5420222	ABDOMEN	INTERNAL ORGANS	mesentery	minor; superficial	2
5420243	ABDOMEN	INTERNAL ORGANS	mesentery	major	3
5420264	ABDOMEN	INTERNAL ORGANS	mesentery	massive; avulsion; complex; tissue loss	4
5422992	ABDOMEN	INTERNAL ORGANS	omentum	Omentum NFS	2
5422102	ABDOMEN	INTERNAL ORGANS	omentum	contusion; hematoma	2
5422202	ABDOMEN	INTERNAL ORGANS	omentum	laceration NFS	2
5422222	ABDOMEN	INTERNAL ORGANS	omentum	minor; superficial	2
5422243	ABDOMEN	INTERNAL ORGANS	omentum	major	3
5424002	ABDOMEN	INTERNAL ORGANS	abdomen	Ovarian (Fallopian) tube laceration	2
5426991	ABDOMEN	INTERNAL ORGANS	abdomen	Ovary NFS	1
5426101	ABDOMEN	INTERNAL ORGANS	abdomen	contusion; hematoma [OIS I]	1
5426201	ABDOMEN	INTERNAL ORGANS	abdomen	laceration; perforation NFS	1
5426221	ABDOMEN	INTERNAL ORGANS	abdomen	superficial; ≤.5cm; minor [OIS II]	1
5426232	ABDOMEN	INTERNAL ORGANS	abdomen	deep; >.5cm [OIS III]	2
5426242	ABDOMEN	INTERNAL ORGANS	abdomen	complete parenchymal destruction; massive; avulsion; complex[OIS IV, V]	2
5428992	ABDOMEN	INTERNAL ORGANS	pancreas	Pancreas NFS	2
5428102	ABDOMEN	INTERNAL ORGANS	pancreas	contusion; hematoma NFS	2
5428122	ABDOMEN	INTERNAL ORGANS	pancreas	minor; superficial; no duct involvement [OIS I]	2
5428143	ABDOMEN	INTERNAL ORGANS	pancreas	major; large; extensive; with duct involvement [OIS II]	3
5428202	ABDOMEN	INTERNAL ORGANS	pancreas	laceration NFS	2
5428222	ABDOMEN	INTERNAL ORGANS	pancreas	minor; superficial; no duct involvement [OIS I]	2
5428243	ABDOMEN	INTERNAL ORGANS	pancreas	moderate; major vessel or major duct involvement; distal transection [OIS III]	3
5428264	ABDOMEN	INTERNAL ORGANS	pancreas	if involving ampulla [OIS IV]	4
5428284	ABDOMEN	INTERNAL ORGANS	pancreas	major; multiple lacerations; proximal transection [OIS IV]	4
5428304	ABDOMEN	INTERNAL ORGANS	pancreas	if involving ampulla [OIS IV]	4
5428325	ABDOMEN	INTERNAL ORGANS	pancreas	massive; avulsion; complex; tissue loss; massive disruption of pancreatic head [OIS V]	5
5430991	ABDOMEN	INTERNAL ORGANS	abdomen	Penis NFS	1
5430101	ABDOMEN	INTERNAL ORGANS	abdomen	contusion; hematoma [OIS I]	1
5430201	ABDOMEN	INTERNAL ORGANS	abdomen	laceration; perforation NFS	1
5430221	ABDOMEN	INTERNAL ORGANS	abdomen	minor; superficial [OIS II, III]	1
5430242	ABDOMEN	INTERNAL ORGANS	abdomen	major [OIS IV]	2
5430262	ABDOMEN	INTERNAL ORGANS	abdomen	massive; amputation; avulsion; complex; [OIS V]	2
5432991	ABDOMEN	INTERNAL ORGANS	abdomen	Perineum NFS	1
5432101	ABDOMEN	INTERNAL ORGANS	abdomen	contusion; hematoma	1
5432201	ABDOMEN	INTERNAL ORGANS	abdomen	laceration; perforation NFS	1
5432221	ABDOMEN	INTERNAL ORGANS	abdomen	minor; superficial	1
5432242	ABDOMEN	INTERNAL ORGANS	abdomen	major	2
5432263	ABDOMEN	INTERNAL ORGANS	abdomen	massive; avulsion; complex	3
5435991	ABDOMEN	INTERNAL ORGANS	abdomen	Prostate NFS	1
5435101	ABDOMEN	INTERNAL ORGANS	abdomen	contusion; hematoma	1
5435202	ABDOMEN	INTERNAL ORGANS	abdomen	laceration NFS	2
5435223	ABDOMEN	INTERNAL ORGANS	abdomen	involving urethra	3
5436992	ABDOMEN	INTERNAL ORGANS	rectum	Rectum NFS	2
5436102	ABDOMEN	INTERNAL ORGANS	rectum	contusion; hematoma [OIS I]	2
5436202	ABDOMEN	INTERNAL ORGANS	rectum	laceration NFS	2
5436222	ABDOMEN	INTERNAL ORGANS	rectum	no perforation; partial thickness; ≤50% of circumference [OIS I, II]	2
5436243	ABDOMEN	INTERNAL ORGANS	rectum	full thickness; >50% circumference [OIS III]	3
5436254	ABDOMEN	INTERNAL ORGANS	rectum	extending into perineum [OIS IV]	4
5436265	ABDOMEN	INTERNAL ORGANS	rectum	massive; avulsion; tissue loss; devascularization [OIS V]	5
5438002	ABDOMEN	INTERNAL ORGANS	abdomen	Retroperitoneumhemorrhage or hematoma	2
5440991	ABDOMEN	INTERNAL ORGANS	abdomen	Scrotum NFS	1
5440101	ABDOMEN	INTERNAL ORGANS	abdomen	contusion; hematoma [OIS I]	1
5440201	ABDOMEN	INTERNAL ORGANS	abdomen	laceration; perforation NFS	1
5440221	ABDOMEN	INTERNAL ORGANS	abdomen	minor; superficial; <25% diameter [OIS II]	1
5440242	ABDOMEN	INTERNAL ORGANS	abdomen	major; amputation; avulsion; complex [OIS III, IV, V]	2
5442992	ABDOMEN	INTERNAL ORGANS	spleen	Spleen NFS	2
5442102	ABDOMEN	INTERNAL ORGANS	spleen	contusion; hematoma NFS	2
5442122	ABDOMEN	INTERNAL ORGANS	spleen	subcapsular, ≤50% surface area; intraparenchymal, ≤5cm in diameter; minor; superficial [OIS I, II]	2
5442143	ABDOMEN	INTERNAL ORGANS	spleen	subcapsular, >50% surface area or expanding; ruptured subcapsular or parenchymal; intraparenchymal >5cm in diameter or expanding; major [OIS III]	3
5442202	ABDOMEN	INTERNAL ORGANS	spleen	laceration NFS	2
5442222	ABDOMEN	INTERNAL ORGANS	spleen	simple capsular tear ≤3cm parenchymal depth and no trabecular vessel involvement; minor; superficial [OIS I, II]	2
5442243	ABDOMEN	INTERNAL ORGANS	spleen	no hilar or segmental parenchymal disruption or destruction; >3cm parenchymal depth or involving trabecular vessels; moderate [OIS III]	3
5442264	ABDOMEN	INTERNAL ORGANS	spleen	involving segmental or hilar vessels producing major devascularization of >25% of spleen but no hilar injury; major (OIS IV)	4
5442285	ABDOMEN	INTERNAL ORGANS	spleen	hilar disruption producing total devascularization; tissue loss; avulsion; massive [OIS V]	5
5442403	ABDOMEN	INTERNAL ORGANS	spleen	rupture NFS	3
5444992	ABDOMEN	INTERNAL ORGANS	stomach	Stomach NFS	2
5444102	ABDOMEN	INTERNAL ORGANS	stomach	contusion; hematoma [OIS I]	2
5444143	ABDOMEN	INTERNAL ORGANS	stomach	ingestion injury	3
5444153	ABDOMEN	INTERNAL ORGANS	stomach	partial thickness necrosis	3
5444164	ABDOMEN	INTERNAL ORGANS	stomach	full thickness necrosis	4
5444202	ABDOMEN	INTERNAL ORGANS	stomach	laceration NFS	2
5444222	ABDOMEN	INTERNAL ORGANS	stomach	no perforation; partial thickness [OIS I]	2
5444243	ABDOMEN	INTERNAL ORGANS	stomach	perforation; full thickness [OIS II, III]	3
5444264	ABDOMEN	INTERNAL ORGANS	stomach	avulsion; complex; rupture; tissue loss; massive; devascularization [OIS IV, V]	4
5446991	ABDOMEN	INTERNAL ORGANS	abdomen	Testes NFS	1
5446101	ABDOMEN	INTERNAL ORGANS	abdomen	contusion; hematoma [OIS I]	1
5446201	ABDOMEN	INTERNAL ORGANS	abdomen	laceration NFS	1
5446221	ABDOMEN	INTERNAL ORGANS	abdomen	minor; superficial [OIS II, III]	1
5446242	ABDOMEN	INTERNAL ORGANS	abdomen	avulsion; amputation; complex; massive [OIS IV, V]	2
5448992	ABDOMEN	INTERNAL ORGANS	abdomen	Ureter NFS	2
5448102	ABDOMEN	INTERNAL ORGANS	abdomen	contusion; hematoma [OIS I]	2
5448202	ABDOMEN	INTERNAL ORGANS	abdomen	laceration NFS	2
5448222	ABDOMEN	INTERNAL ORGANS	abdomen	no perforation; partial thickness [OIS II]	2
5448243	ABDOMEN	INTERNAL ORGANS	abdomen	perforation; full thickness [OIS III]	3
5448263	ABDOMEN	INTERNAL ORGANS	abdomen	massive; avulsion; complex; rupture; tissue loss; transection [OIS IV, V]	3
5450992	ABDOMEN	INTERNAL ORGANS	abdomen	Urethra NFS	2
5450102	ABDOMEN	INTERNAL ORGANS	abdomen	contusion; hematoma [OIS I]	2
5450202	ABDOMEN	INTERNAL ORGANS	abdomen	laceration NFS	2
5450222	ABDOMEN	INTERNAL ORGANS	abdomen	no perforation; partial thickness [OIS III]	2
5450242	ABDOMEN	INTERNAL ORGANS	abdomen	perforation; full thickness; urethral separation <2cm [OIS IV]	2
5450262	ABDOMEN	INTERNAL ORGANS	abdomen	avulsion; complex; tissue loss; massive [OIS IV]	2
5450283	ABDOMEN	INTERNAL ORGANS	abdomen	posterior tissue loss; transection; urethral separation >2cm [OIS V]	3
5450302	ABDOMEN	INTERNAL ORGANS	abdomen	stretch injury [OIS II]	2
5452991	ABDOMEN	INTERNAL ORGANS	abdomen	Uterus NFS	1
5452101	ABDOMEN	INTERNAL ORGANS	abdomen	contusion; hematoma	1
5452202	ABDOMEN	INTERNAL ORGANS	abdomen	laceration; perforation NFS	2
5452222	ABDOMEN	INTERNAL ORGANS	abdomen	≤1cm; minor; superficial [OIS II]	2
5452243	ABDOMEN	INTERNAL ORGANS	abdomen	>1cm; placental abruption ≤50%; major; deep [OIS III]	3
5452264	ABDOMEN	INTERNAL ORGANS	abdomen	involving uterine artery; placental abruption>50% but not complete [OIS IV]	4
5452285	ABDOMEN	INTERNAL ORGANS	abdomen	uterine rupture; avulsion; devascularization; complete placental abruption	5
5454991	ABDOMEN	INTERNAL ORGANS	abdomen	Vagina NFS	1
5454101	ABDOMEN	INTERNAL ORGANS	abdomen	contusion; hematoma [OIS I]	1
5454201	ABDOMEN	INTERNAL ORGANS	abdomen	laceration; perforation NFS	1
5454221	ABDOMEN	INTERNAL ORGANS	abdomen	minor; superficial; mucosa only [OIS II]	1
5454242	ABDOMEN	INTERNAL ORGANS	abdomen	major; deep into fat/muscle [OIS III]	2
5454263	ABDOMEN	INTERNAL ORGANS	abdomen	massive; avulsion; complex; into cervix or peritoneum [OIS IV, V]	3
5456991	ABDOMEN	INTERNAL ORGANS	abdomen	Vulva NFS	1
5456101	ABDOMEN	INTERNAL ORGANS	abdomen	contusion; hematoma	1
5456201	ABDOMEN	INTERNAL ORGANS	abdomen	laceration; perforation NFS	1
5456221	ABDOMEN	INTERNAL ORGANS	abdomen	minor; superficial; skin only [OIS II]	1
5456242	ABDOMEN	INTERNAL ORGANS	abdomen	major; deep into fat/muscle [OIS III]	2
5456263	ABDOMEN	INTERNAL ORGANS	abdomen	massive; avulsion; complex [OIS IV, V]	3
6300999	ABDOMEN	SKELETAL	lumbar spine	Injuries to the Lumbar spine NFS
6309999	ABDOMEN	SKELETAL	lumbar spine	Died of lumbar spine injury without further substantiation of injuries or no autopsy confirmation of specific injuries
6306003	ABDOMEN	SKELETAL	lumbar spine	Cauda equina contusion NFS	3
6306023	ABDOMEN	SKELETAL	lumbar spine	with transient neurological signs (paresthesia), but NFS as to fracture/dislocation	3
6306043	ABDOMEN	SKELETAL	lumbar spine	with no fracture or dislocation	3
6306063	ABDOMEN	SKELETAL	lumbar spine	with fracture	3
6306083	ABDOMEN	SKELETAL	lumbar spine	with dislocation	3
6306103	ABDOMEN	SKELETAL	lumbar spine	with both fracture and dislocation	3
6306203	ABDOMEN	SKELETAL	lumbar spine	incomplete cauda equina syndrome, but NFS as to fracture/dislocation	3
6306223	ABDOMEN	SKELETAL	lumbar spine	with no fracture or dislocation	3
6306243	ABDOMEN	SKELETAL	lumbar spine	with fracture	3
6306263	ABDOMEN	SKELETAL	lumbar spine	with dislocation	3
6306283	ABDOMEN	SKELETAL	lumbar spine	with both fracture and dislocation	3
6306304	ABDOMEN	SKELETAL	lumbar spine	complete cauda equina syndrome, but NFS as to fracture/dislocation	4
6306324	ABDOMEN	SKELETAL	lumbar spine	with no fracture or dislocation	4
6306344	ABDOMEN	SKELETAL	lumbar spine	with fracture	4
6306364	ABDOMEN	SKELETAL	lumbar spine	with dislocation	4
6306384	ABDOMEN	SKELETAL	lumbar spine	with both fracture and dislocation	4
6406003	ABDOMEN	SKELETAL	lumbar spine	Cord contusion [includes the diagnosis of compression, or epidural or subdural hemorrhage within spinal canal documented by imaging studies or autopsy]	3
6406013	ABDOMEN	SKELETAL	lumbar spine	with transient neurological signs (paresthesia), but NFS as to fracture/dislocation	3
6406023	ABDOMEN	SKELETAL	lumbar spine	with no fracture or dislocation	3
6406043	ABDOMEN	SKELETAL	lumbar spine	with fracture	3
6406063	ABDOMEN	SKELETAL	lumbar spine	with dislocation	3
6406083	ABDOMEN	SKELETAL	lumbar spine	with both fracture and dislocation	3
6406104	ABDOMEN	SKELETAL	lumbar spine	incomplete cord syndrome (preservation of some sensation or motor function; includes lateral cord (Brown-Sequard) syndrome) but NFS as to fracture/dislocation	4
6406124	ABDOMEN	SKELETAL	lumbar spine	with no fracture or dislocation	4
6406144	ABDOMEN	SKELETAL	lumbar spine	with fracture	4
6406164	ABDOMEN	SKELETAL	lumbar spine	with dislocation	4
6406184	ABDOMEN	SKELETAL	lumbar spine	with both fracture and dislocation	4
6406205	ABDOMEN	SKELETAL	lumbar spine	complete cord syndrome (paraplegia with no sensation) but NFS as to fracture/dislocation	5
6406225	ABDOMEN	SKELETAL	lumbar spine	with no fracture or dislocation	5
6406245	ABDOMEN	SKELETAL	lumbar spine	with fracture	5
6406265	ABDOMEN	SKELETAL	lumbar spine	with dislocation	5
6406285	ABDOMEN	SKELETAL	lumbar spine	with both fracture and dislocation	5
6406405	ABDOMEN	SKELETAL	lumbar spine	Cord laceration NFS [includes penetrating injury, transection or crush]	5
6406425	ABDOMEN	SKELETAL	lumbar spine	incomplete (preservation of some sensation or motor function), but NFS as to fracture/dislocation	5
6406445	ABDOMEN	SKELETAL	lumbar spine	with no fracture or dislocation	5
6406465	ABDOMEN	SKELETAL	lumbar spine	with fracture	5
6406485	ABDOMEN	SKELETAL	lumbar spine	with dislocation	5
6406505	ABDOMEN	SKELETAL	lumbar spine	with both fracture and dislocation	5
6406605	ABDOMEN	SKELETAL	lumbar spine	complete cord syndrome NFS (paraplegia with no sensation or motor function) but NFS as to fracture/dislocation	5
6406625	ABDOMEN	SKELETAL	lumbar spine	with no fracture or dislocation	5
6406645	ABDOMEN	SKELETAL	lumbar spine	with fracture	5
6406665	ABDOMEN	SKELETAL	lumbar spine	with dislocation	5
6406685	ABDOMEN	SKELETAL	lumbar spine	with both fracture and dislocation	5
6506992	ABDOMEN	SKELETAL	lumbar spine	Disc injury NFS	2
6506002	ABDOMEN	SKELETAL	lumbar spine	herniation NFS	2
6506022	ABDOMEN	SKELETAL	lumbar spine	no nerve root damage (radiculopathy)	2
6506033	ABDOMEN	SKELETAL	lumbar spine	with nerve root damage (radiculopathy)	3
6506053	ABDOMEN	SKELETAL	lumbar spine	rupture	3
6506042	ABDOMEN	SKELETAL	lumbar spine	Dislocation [subluxation], no fracture, no cord involvement NFS	2
6506092	ABDOMEN	SKELETAL	lumbar spine	facet NFS	2
6506102	ABDOMEN	SKELETAL	lumbar spine	unilateral	2
6506123	ABDOMEN	SKELETAL	lumbar spine	bilateral	3
6506162	ABDOMEN	SKELETAL	lumbar spine	Fracture with or without dislocation but no cord involvement NFS	2
6506172	ABDOMEN	SKELETAL	lumbar spine	multiple fractures of same vertebra	2
6506182	ABDOMEN	SKELETAL	lumbar spine	spinous process	2
6506202	ABDOMEN	SKELETAL	lumbar spine	transverse process	2
6506222	ABDOMEN	SKELETAL	lumbar spine	facet	2
6506242	ABDOMEN	SKELETAL	lumbar spine	lamina	2
6506262	ABDOMEN	SKELETAL	lumbar spine	pedicle	2
6506302	ABDOMEN	SKELETAL	lumbar spine	vertebral body NFS ["burst fracture"]	2
6506322	ABDOMEN	SKELETAL	lumbar spine	minor compression (≤20% loss of anterior height)	2
6506343	ABDOMEN	SKELETAL	lumbar spine	major compression (>20% loss of anterior height)	3
6406841	ABDOMEN	SKELETAL	lumbar spine	Spinous ligament injury	1
6306992	ABDOMEN	SKELETAL	lumbar spine	Nerve root or sacral plexus, single or multiple NFS	2
6306602	ABDOMEN	SKELETAL	lumbar spine	contusion; stretch injury	2
6306622	ABDOMEN	SKELETAL	lumbar spine	laceration NFS	2
6306642	ABDOMEN	SKELETAL	lumbar spine	single nerve root	2
6306663	ABDOMEN	SKELETAL	lumbar spine	multiple nerve roots	3
6306682	ABDOMEN	SKELETAL	lumbar spine	avulsion NFS	2
6306122	ABDOMEN	SKELETAL	lumbar spine	single nerve root	2
6306143	ABDOMEN	SKELETAL	lumbar spine	multiple nerve roots	3
6406781	ABDOMEN	SKELETAL	lumbar spine	Strain, acute with no fracture or dislocation	1
7000999	UPPER EXTREMITY	WHOLE AREA	upper extremity	Injuries to the Whole Upper Extremity NFS
7009999	UPPER EXTREMITY	WHOLE AREA	upper extremity	Died of upper extremity injury without further substantiation of injuries or no autopsy confirmation of specific injuries
7110003	UPPER EXTREMITY	WHOLE AREA	upper extremity	Amputation [traumatic], partial or complete between shoulder and hand,but NFS as to specific anatomical site	3
7110014	UPPER EXTREMITY	WHOLE AREA	upper extremity	at shoulder	4
7110105	UPPER EXTREMITY	WHOLE AREA	upper extremity	bilateral	5
7110024	UPPER EXTREMITY	WHOLE AREA	upper extremity	at or above elbow, below shoulder	4
7110125	UPPER EXTREMITY	WHOLE AREA	upper extremity	bilateral	5
7110033	UPPER EXTREMITY	WHOLE AREA	upper extremity	below elbow, at or above wrist	3
7110042	UPPER EXTREMITY	WHOLE AREA	upper extremity	hand, partial or complete	2
7110052	UPPER EXTREMITY	WHOLE AREA	upper extremity	thumb	2
7110061	UPPER EXTREMITY	WHOLE AREA	upper extremity	other fingers, single or multiple	1
7120002	UPPER EXTREMITY	WHOLE AREA	upper extremity	Compartment syndrome from trauma to soft tissue only, not involving fracture or massive destruction of bone or other anatomical structures, NFS	2
7120012	UPPER EXTREMITY	WHOLE AREA	upper extremity	arm NFS	2
7120022	UPPER EXTREMITY	WHOLE AREA	upper extremity	no muscle loss	2
7120033	UPPER EXTREMITY	WHOLE AREA	upper extremity	with muscle loss	3
7120042	UPPER EXTREMITY	WHOLE AREA	upper extremity	forearm	2
7120052	UPPER EXTREMITY	WHOLE AREA	upper extremity	no muscle loss	2
7120062	UPPER EXTREMITY	WHOLE AREA	upper extremity	with muscle loss	2
7120072	UPPER EXTREMITY	WHOLE AREA	upper extremity	hand	2
7120082	UPPER EXTREMITY	WHOLE AREA	upper extremity	no muscle loss	2
7120092	UPPER EXTREMITY	WHOLE AREA	upper extremity	with muscle loss	2
7130002	UPPER EXTREMITY	WHOLE AREA	upper extremity	Crush Injury to limb between shoulder and wrist,but NFS as to specific anatomical site	2
7130014	UPPER EXTREMITY	WHOLE AREA	upper extremity	at shoulder	4
7130024	UPPER EXTREMITY	WHOLE AREA	upper extremity	at or above elbow, below shoulder	4
7130033	UPPER EXTREMITY	WHOLE AREA	upper extremity	below elbow, at or above wrist	3
7130042	UPPER EXTREMITY	WHOLE AREA	upper extremity	hand, partial or complete	2
7130052	UPPER EXTREMITY	WHOLE AREA	upper extremity	thumb	2
7130061	UPPER EXTREMITY	WHOLE AREA	upper extremity	non-thumb finger, single or multiple	1
7140002	UPPER EXTREMITY	WHOLE AREA	upper extremity	Degloving injury NFS as to specific anatomical site	2
7140013	UPPER EXTREMITY	WHOLE AREA	upper extremity	entire extremity	3
7140022	UPPER EXTREMITY	WHOLE AREA	upper extremity	arm or forearm, including elbow	2
7140032	UPPER EXTREMITY	WHOLE AREA	upper extremity	wrist or hand	2
7140042	UPPER EXTREMITY	WHOLE AREA	upper extremity	finger, single or multiple	2
7160001	UPPER EXTREMITY	WHOLE AREA	upper extremity	Penetrating injury NFS as to specific anatomical site	1
7160021	UPPER EXTREMITY	WHOLE AREA	upper extremity	superficial; minor	1
7160042	UPPER EXTREMITY	WHOLE AREA	upper extremity	with tissue loss >25㎠	2
7160063	UPPER EXTREMITY	WHOLE AREA	upper extremity	with blood loss >20% by volume	3
7160101	UPPER EXTREMITY	WHOLE AREA	upper extremity	Penetrating injury at shoulder, NFS as to severity	1
7160111	UPPER EXTREMITY	WHOLE AREA	upper extremity	superficial; minor	1
7160122	UPPER EXTREMITY	WHOLE AREA	upper extremity	with tissue loss >25㎠	2
7160133	UPPER EXTREMITY	WHOLE AREA	upper extremity	with blood loss >20% by volume	3
7160141	UPPER EXTREMITY	WHOLE AREA	upper extremity	Penetrating injury at or above elbow, below shoulder, NFS as to severity	1
7160151	UPPER EXTREMITY	WHOLE AREA	upper extremity	superficial; minor	1
7160162	UPPER EXTREMITY	WHOLE AREA	upper extremity	with tissue loss >25㎠	2
7160173	UPPER EXTREMITY	WHOLE AREA	upper extremity	with blood loss >20% by volume	3
7160181	UPPER EXTREMITY	WHOLE AREA	upper extremity	Penetrating injury below elbow, at or above wrist, NFS as to severity	1
7160191	UPPER EXTREMITY	WHOLE AREA	upper extremity	superficial; minor	1
7160202	UPPER EXTREMITY	WHOLE AREA	upper extremity	with tissue loss >25㎠	2
7160221	UPPER EXTREMITY	WHOLE AREA	upper extremity	Penetrating injury hand, partial or complete, NFS as to severity	1
7160231	UPPER EXTREMITY	WHOLE AREA	upper extremity	superficial; minor	1
7160242	UPPER EXTREMITY	WHOLE AREA	upper extremity	with tissue loss >25㎠	2
7160261	UPPER EXTREMITY	WHOLE AREA	upper extremity	Penetrating injury thumb, NFS as to severity	1
7160271	UPPER EXTREMITY	WHOLE AREA	upper extremity	superficial; minor	1
7160282	UPPER EXTREMITY	WHOLE AREA	upper extremity	with tissue loss >25㎠	2
7160301	UPPER EXTREMITY	WHOLE AREA	upper extremity	Penetrating injury non-thumb finger, NFS as to severity	1
7160311	UPPER EXTREMITY	WHOLE AREA	upper extremity	superficial; minor	1
7160322	UPPER EXTREMITY	WHOLE AREA	upper extremity	with tissue loss >25㎠	2
7100991	UPPER EXTREMITY	WHOLE AREA	upper extremity	Skin/subcutaneous/muscle NFS	1
7102021	UPPER EXTREMITY	WHOLE AREA	upper extremity	abrasion	1
7104021	UPPER EXTREMITY	WHOLE AREA	upper extremity	contusion; hematoma	1
7106001	UPPER EXTREMITY	WHOLE AREA	upper extremity	laceration NFS	1
7106021	UPPER EXTREMITY	WHOLE AREA	upper extremity	minor; superficial	1
7106042	UPPER EXTREMITY	WHOLE AREA	upper extremity	major; >10cm long on hand or >20cm long on entire extremity and into subcutaneous tissue	2
7106063	UPPER EXTREMITY	WHOLE AREA	upper extremity	blood loss >20% by volume	3
7108001	UPPER EXTREMITY	WHOLE AREA	upper extremity	avulsion NFS	1
7108021	UPPER EXTREMITY	WHOLE AREA	upper extremity	minor; superficial; ≤25㎠ on hand or ≤100㎠ on entire extremity	1
7108042	UPPER EXTREMITY	WHOLE AREA	upper extremity	major; tissue loss >25㎠ on hand or >100㎠ on entire extremity	2
7108063	UPPER EXTREMITY	WHOLE AREA	upper extremity	blood loss >20% by volume	3
7200999	UPPER EXTREMITY	VESSELS	upper extremity	Vascular injuries in upper extremity NFS
7202992	UPPER EXTREMITY	VESSELS	upper extremity	Axillary artery NFS	2
7202022	UPPER EXTREMITY	VESSELS	upper extremity	intimal tear, no disruption	2
7202042	UPPER EXTREMITY	VESSELS	upper extremity	laceration; perforation; puncture NFS	2
7202062	UPPER EXTREMITY	VESSELS	upper extremity	minor; superficial; incomplete circumferential involvement; blood loss ≤20% by volume	2
7202083	UPPER EXTREMITY	VESSELS	upper extremity	major; rupture; transection; segmental loss; blood loss >20% by volume	3
7204992	UPPER EXTREMITY	VESSELS	upper extremity	Axillary vein NFS	2
7204022	UPPER EXTREMITY	VESSELS	upper extremity	laceration; perforation; puncture NFS	2
7204042	UPPER EXTREMITY	VESSELS	upper extremity	minor; superficial; incomplete circumferential involvement; blood loss ≤20% by volume	2
7204063	UPPER EXTREMITY	VESSELS	upper extremity	major; rupture; transection; segmental loss; blood loss >20% by volume	3
7206992	UPPER EXTREMITY	VESSELS	upper extremity	Brachial artery NFS	2
7206022	UPPER EXTREMITY	VESSELS	upper extremity	intimal tear, no disruption	2
7206042	UPPER EXTREMITY	VESSELS	upper extremity	laceration; puncture; perforation NFS	2
7206062	UPPER EXTREMITY	VESSELS	upper extremity	minor; superficial; incomplete circumferential involvement; blood loss ≤20% by volume	2
7206083	UPPER EXTREMITY	VESSELS	upper extremity	major; rupture; transection; segmental loss; blood loss >20% by volume	3
7208991	UPPER EXTREMITY	VESSELS	upper extremity	Brachial vein NFS	1
7208021	UPPER EXTREMITY	VESSELS	upper extremity	laceration; perforation; puncture NFS	1
7208041	UPPER EXTREMITY	VESSELS	upper extremity	minor; superficial; incomplete circumferential involvement; blood loss ≤20% by volume	1
7208063	UPPER EXTREMITY	VESSELS	upper extremity	major; rupture; transection; segmental loss; blood loss >20% by volume	3
7210991	UPPER EXTREMITY	VESSELS	upper extremity	Other named arteries NFS [e.g., radial, ulnar]	1
7210021	UPPER EXTREMITY	VESSELS	upper extremity	intimal tear, no disruption	1
7210041	UPPER EXTREMITY	VESSELS	upper extremity	laceration; perforation; puncture NFS	1
7210061	UPPER EXTREMITY	VESSELS	upper extremity	minor; superficial; incomplete circumferential involvement; blood loss ≤20% by volume	1
7210083	UPPER EXTREMITY	VESSELS	upper extremity	major; rupture; transection; segmental loss; blood loss >20% by volume	3
7212991	UPPER EXTREMITY	VESSELS	upper extremity	Other named veins NFS [e.g., cephalic, basilic]	1
7212021	UPPER EXTREMITY	VESSELS	upper extremity	laceration; perforation; puncture NFS	1
7212041	UPPER EXTREMITY	VESSELS	upper extremity	minor; superficial; incomplete circumferential involvement;	1
7212063	UPPER EXTREMITY	VESSELS	upper extremity	major; rupture; transection; segmental loss; blood loss >20% by volume	3
7300999	UPPER EXTREMITY	NERVES	upper extremity	Nerve injury in upper extremity NFS
7302991	UPPER EXTREMITY	NERVES	upper extremity	Digital nerve NFS	1
7302021	UPPER EXTREMITY	NERVES	upper extremity	contusion	1
7302041	UPPER EXTREMITY	NERVES	upper extremity	laceration	1
7304991	UPPER EXTREMITY	NERVES	upper extremity	Median nerve NFS	1
7304021	UPPER EXTREMITY	NERVES	upper extremity	contusion	1
7304042	UPPER EXTREMITY	NERVES	upper extremity	laceration; avulsion NFS	2
7304062	UPPER EXTREMITY	NERVES	upper extremity	with motor loss	2
7306991	UPPER EXTREMITY	NERVES	upper extremity	Radial nerve NFS	1
7306021	UPPER EXTREMITY	NERVES	upper extremity	contusion	1
7306042	UPPER EXTREMITY	NERVES	upper extremity	laceration; avulsion NFS	2
7306062	UPPER EXTREMITY	NERVES	upper extremity	with motor loss	2
7308991	UPPER EXTREMITY	NERVES	upper extremity	Ulnar nerve NFS	1
7308021	UPPER EXTREMITY	NERVES	upper extremity	contusion	1
7308042	UPPER EXTREMITY	NERVES	upper extremity	laceration; avulsion NFS	2
7308062	UPPER EXTREMITY	NERVES	upper extremity	with motor loss	2
7400999	UPPER EXTREMITY	MUSCLES, TENDONS, LIGAMENTS	upper extremity	Muscle, tendon or ligament injury NFS
7406001	UPPER EXTREMITY	MUSCLES, TENDONS, LIGAMENTS	upper extremity	Joint capsule laceration; rupture; tear; avulsion	1
7404001	UPPER EXTREMITY	MUSCLES, TENDONS, LIGAMENTS	upper extremity	Muscle tear; avulsion NFS	1
7404011	UPPER EXTREMITY	MUSCLES, TENDONS, LIGAMENTS	upper extremity	partial disruption	1
7404032	UPPER EXTREMITY	MUSCLES, TENDONS, LIGAMENTS	upper extremity	complete disruption	2
7404021	UPPER EXTREMITY	MUSCLES, TENDONS, LIGAMENTS	upper extremity	contusion; strain	1
7402001	UPPER EXTREMITY	MUSCLES, TENDONS, LIGAMENTS	upper extremity	Tendon tear; avulsion	1
7402101	UPPER EXTREMITY	MUSCLES, TENDONS, LIGAMENTS	upper extremity	multiple tendons in hand	1
7402201	UPPER EXTREMITY	MUSCLES, TENDONS, LIGAMENTS	upper extremity	multiple tendons other than hand	1
7700999	UPPER EXTREMITY	JOINTS	upper extremity	Upper extremity joint injury NFS
7707991	UPPER EXTREMITY	JOINTS	upper extremity	Acromioclavicular joint NFS	1
7707891	UPPER EXTREMITY	JOINTS	upper extremity	open	1
7707101	UPPER EXTREMITY	JOINTS	upper extremity	sprain	1
7707201	UPPER EXTREMITY	JOINTS	upper extremity	subluxation	1
7707302	UPPER EXTREMITY	JOINTS	upper extremity	dislocation	2
7707312	UPPER EXTREMITY	JOINTS	upper extremity	open	2
7724991	UPPER EXTREMITY	JOINTS	upper extremity	Carpal (wrist) joint NFS	1
7724891	UPPER EXTREMITY	JOINTS	upper extremity	open	1
7724101	UPPER EXTREMITY	JOINTS	upper extremity	sprain	1
7724201	UPPER EXTREMITY	JOINTS	upper extremity	subluxation	1
7724301	UPPER EXTREMITY	JOINTS	upper extremity	dislocation [carpal]	1
7724311	UPPER EXTREMITY	JOINTS	upper extremity	open	1
7722301	UPPER EXTREMITY	JOINTS	upper extremity	dislocation [distal radioulnar]	1
7722311	UPPER EXTREMITY	JOINTS	upper extremity	open	1
7723302	UPPER EXTREMITY	JOINTS	upper extremity	dislocation [radiocarpal]	2
7723312	UPPER EXTREMITY	JOINTS	upper extremity	open	2
7720991	UPPER EXTREMITY	JOINTS	upper extremity	Elbow joint NFS	1
7720891	UPPER EXTREMITY	JOINTS	upper extremity	open	1
7720101	UPPER EXTREMITY	JOINTS	upper extremity	sprain	1
7720201	UPPER EXTREMITY	JOINTS	upper extremity	subluxation	1
7720301	UPPER EXTREMITY	JOINTS	upper extremity	dislocation NFS	1
7720311	UPPER EXTREMITY	JOINTS	upper extremity	open	1
7720321	UPPER EXTREMITY	JOINTS	upper extremity	with radial head involvement [proximal radioulnar]	1
7720332	UPPER EXTREMITY	JOINTS	upper extremity	open	2
7725991	UPPER EXTREMITY	JOINTS	upper extremity	Metacarpophalangeal or Interphalangeal joint NFS	1
7725891	UPPER EXTREMITY	JOINTS	upper extremity	open	1
7725401	UPPER EXTREMITY	JOINTS	upper extremity	Thumb NFS	1
7725411	UPPER EXTREMITY	JOINTS	upper extremity	open	1
7725101	UPPER EXTREMITY	JOINTS	upper extremity	sprain	1
7725201	UPPER EXTREMITY	JOINTS	upper extremity	dislocation/subluxation	1
7725211	UPPER EXTREMITY	JOINTS	upper extremity	open	1
7725501	UPPER EXTREMITY	JOINTS	upper extremity	Non-thumb phalange NFS	1
7725511	UPPER EXTREMITY	JOINTS	upper extremity	open	1
7725601	UPPER EXTREMITY	JOINTS	upper extremity	sprain	1
7725701	UPPER EXTREMITY	JOINTS	upper extremity	dislocation/subluxation	1
7725711	UPPER EXTREMITY	JOINTS	upper extremity	open	1
7710991	UPPER EXTREMITY	JOINTS	upper extremity	Shoulder (glenohumeral) joint NFS	1
7710891	UPPER EXTREMITY	JOINTS	upper extremity	open	1
7710101	UPPER EXTREMITY	JOINTS	upper extremity	sprain	1
7710201	UPPER EXTREMITY	JOINTS	upper extremity	subluxation	1
7710302	UPPER EXTREMITY	JOINTS	upper extremity	dislocation	2
7710312	UPPER EXTREMITY	JOINTS	upper extremity	open	2
7705991	UPPER EXTREMITY	JOINTS	upper extremity	Sternoclavicular joint NFS	1
7705891	UPPER EXTREMITY	JOINTS	upper extremity	open	1
7705101	UPPER EXTREMITY	JOINTS	upper extremity	sprain	1
7705201	UPPER EXTREMITY	JOINTS	upper extremity	subluxation	1
7705302	UPPER EXTREMITY	JOINTS	upper extremity	dislocation	2
7705312	UPPER EXTREMITY	JOINTS	upper extremity	open	2
7500999	UPPER EXTREMITY	SKELETAL	upper extremity	Upper Extremity fracture NFS
7518002	UPPER EXTREMITY	SKELETAL	upper extremity	Arm fracture NFS	2
7518012	UPPER EXTREMITY	SKELETAL	upper extremity	open	2
7519002	UPPER EXTREMITY	SKELETAL	upper extremity	Forearm fracture NFS	2
7519012	UPPER EXTREMITY	SKELETAL	upper extremity	open	2
7520002	UPPER EXTREMITY	SKELETAL	upper extremity	Hand fracture NFS	2
7520012	UPPER EXTREMITY	SKELETAL	upper extremity	open	2
7505002	UPPER EXTREMITY	SKELETAL	upper extremity	Clavicle fracture NFS	2
7505012	UPPER EXTREMITY	SKELETAL	upper extremity	open	2
7505112	UPPER EXTREMITY	SKELETAL	upper extremity	Proximal clavicle fracture	2
7505122	UPPER EXTREMITY	SKELETAL	upper extremity	open	2
7506212	UPPER EXTREMITY	SKELETAL	upper extremity	Clavicle shaft fracture	2
7506222	UPPER EXTREMITY	SKELETAL	upper extremity	open	2
7506512	UPPER EXTREMITY	SKELETAL	upper extremity	simple	2
7506522	UPPER EXTREMITY	SKELETAL	upper extremity	open	2
7506612	UPPER EXTREMITY	SKELETAL	upper extremity	wedge; "butterfly” fragment	2
7506622	UPPER EXTREMITY	SKELETAL	upper extremity	open	2
7506712	UPPER EXTREMITY	SKELETAL	upper extremity	comminuted; segmental	2
7506722	UPPER EXTREMITY	SKELETAL	upper extremity	open	2
7507312	UPPER EXTREMITY	SKELETAL	upper extremity	Distal [lateral end] clavicle fracture	2
7507322	UPPER EXTREMITY	SKELETAL	upper extremity	open	2
7507512	UPPER EXTREMITY	SKELETAL	upper extremity	extra-articular	2
7507522	UPPER EXTREMITY	SKELETAL	upper extremity	open	2
7507612	UPPER EXTREMITY	SKELETAL	upper extremity	intra-articular	2
7507622	UPPER EXTREMITY	SKELETAL	upper extremity	open	2
7509002	UPPER EXTREMITY	SKELETAL	upper extremity	Scapula fracture NFS	2
7509012	UPPER EXTREMITY	SKELETAL	upper extremity	open	2
7509512	UPPER EXTREMITY	SKELETAL	upper extremity	body	2
7509522	UPPER EXTREMITY	SKELETAL	upper extremity	open	2
7509612	UPPER EXTREMITY	SKELETAL	upper extremity	neck with or without body	2
7509622	UPPER EXTREMITY	SKELETAL	upper extremity	open	2
7509712	UPPER EXTREMITY	SKELETAL	upper extremity	glenoid with or without neck or body	2
7509722	UPPER EXTREMITY	SKELETAL	upper extremity	open	2
7511002	UPPER EXTREMITY	SKELETAL	upper extremity	Humerus fracture NFS	2
7511012	UPPER EXTREMITY	SKELETAL	upper extremity	open	2
7511112	UPPER EXTREMITY	SKELETAL	upper extremity	Proximal humerus NFS	2
7511122	UPPER EXTREMITY	SKELETAL	upper extremity	open	2
7511512	UPPER EXTREMITY	SKELETAL	upper extremity	extra-articular; unifocal [either one of the tuberosities or the metaphysis]; single fracture line	2
7511522	UPPER EXTREMITY	SKELETAL	upper extremity	open	2
7511612	UPPER EXTREMITY	SKELETAL	upper extremity	extra-articular; bifocal [either one of the tuberosities and the metaphysis]; ≥2 fracture lines	2
7511623	UPPER EXTREMITY	SKELETAL	upper extremity	open	3
7511712	UPPER EXTREMITY	SKELETAL	upper extremity	articular; head or anatomical neck	2
7511723	UPPER EXTREMITY	SKELETAL	upper extremity	open	3
7512212	UPPER EXTREMITY	SKELETAL	upper extremity	Humerus shaft fracture	2
7512222	UPPER EXTREMITY	SKELETAL	upper extremity	open	2
7512512	UPPER EXTREMITY	SKELETAL	upper extremity	simple; oblique; transverse	2
7512522	UPPER EXTREMITY	SKELETAL	upper extremity	open	2
7512612	UPPER EXTREMITY	SKELETAL	upper extremity	wedge; “butterfly” segment	2
7512623	UPPER EXTREMITY	SKELETAL	upper extremity	open	3
7512712	UPPER EXTREMITY	SKELETAL	upper extremity	complex; comminuted; segmental	2
7512723	UPPER EXTREMITY	SKELETAL	upper extremity	open	3
7513312	UPPER EXTREMITY	SKELETAL	upper extremity	Distal humerus fracture	2
7513322	UPPER EXTREMITY	SKELETAL	upper extremity	open	2
7513512	UPPER EXTREMITY	SKELETAL	upper extremity	extra-articular; supracondylar	2
7513522	UPPER EXTREMITY	SKELETAL	upper extremity	open	2
7513612	UPPER EXTREMITY	SKELETAL	upper extremity	partial articular; capitular	2
7513623	UPPER EXTREMITY	SKELETAL	upper extremity	open	3
7513712	UPPER EXTREMITY	SKELETAL	upper extremity	complete articular; T-shaped; Y-shaped; T-condylar	2
7513723	UPPER EXTREMITY	SKELETAL	upper extremity	open	3
7528002	UPPER EXTREMITY	SKELETAL	upper extremity	Radius fracture NFS	2
7528012	UPPER EXTREMITY	SKELETAL	upper extremity	open	2
7521112	UPPER EXTREMITY	SKELETAL	upper extremity	Proximal radius fracture	2
7521122	UPPER EXTREMITY	SKELETAL	upper extremity	open	2
7521512	UPPER EXTREMITY	SKELETAL	upper extremity	extra-articular; radial neck	2
7521522	UPPER EXTREMITY	SKELETAL	upper extremity	open	2
7521612	UPPER EXTREMITY	SKELETAL	upper extremity	partial articular; radial head	2
7521623	UPPER EXTREMITY	SKELETAL	upper extremity	open	3
7521712	UPPER EXTREMITY	SKELETAL	upper extremity	complete articular	2
7521723	UPPER EXTREMITY	SKELETAL	upper extremity	open	3
7522112	UPPER EXTREMITY	SKELETAL	upper extremity	Radius shaft fracture	2
7522122	UPPER EXTREMITY	SKELETAL	upper extremity	open	2
7522512	UPPER EXTREMITY	SKELETAL	upper extremity	simple; oblique; transverse	2
7522522	UPPER EXTREMITY	SKELETAL	upper extremity	open	2
7522612	UPPER EXTREMITY	SKELETAL	upper extremity	wedge; “butterfly” fragment	2
7522623	UPPER EXTREMITY	SKELETAL	upper extremity	open	3
7522712	UPPER EXTREMITY	SKELETAL	upper extremity	complex; comminuted; segmental	2
7522723	UPPER EXTREMITY	SKELETAL	upper extremity	open	3
7523112	UPPER EXTREMITY	SKELETAL	upper extremity	Distal Radius fracture	2
7523122	UPPER EXTREMITY	SKELETAL	upper extremity	open	2
7523512	UPPER EXTREMITY	SKELETAL	upper extremity	extra-articular [includes styloid]	2
7523522	UPPER EXTREMITY	SKELETAL	upper extremity	open	2
7523612	UPPER EXTREMITY	SKELETAL	upper extremity	partial articular; Colles	2
7523623	UPPER EXTREMITY	SKELETAL	upper extremity	open	3
7523712	UPPER EXTREMITY	SKELETAL	upper extremity	complete articular; T-shaped; Y-shaped; T-condylar; Barton	2
7523723	UPPER EXTREMITY	SKELETAL	upper extremity	open	3
7532002	UPPER EXTREMITY	SKELETAL	upper extremity	Ulna fracture NFS	2
7532012	UPPER EXTREMITY	SKELETAL	upper extremity	open	2
7521132	UPPER EXTREMITY	SKELETAL	upper extremity	Proximal Ulna fracture [olecranon]	2
7521142	UPPER EXTREMITY	SKELETAL	upper extremity	open	2
7521532	UPPER EXTREMITY	SKELETAL	upper extremity	extra-articular	2
7521542	UPPER EXTREMITY	SKELETAL	upper extremity	open	2
7521632	UPPER EXTREMITY	SKELETAL	upper extremity	partial articular	2
7521643	UPPER EXTREMITY	SKELETAL	upper extremity	open	3
7521732	UPPER EXTREMITY	SKELETAL	upper extremity	complete articular	2
7521743	UPPER EXTREMITY	SKELETAL	upper extremity	open	3
7522132	UPPER EXTREMITY	SKELETAL	upper extremity	Ulna Shaft fracture	2
7522142	UPPER EXTREMITY	SKELETAL	upper extremity	open	2
7522532	UPPER EXTREMITY	SKELETAL	upper extremity	simple; oblique; transverse	2
7522542	UPPER EXTREMITY	SKELETAL	upper extremity	open	2
7522632	UPPER EXTREMITY	SKELETAL	upper extremity	wedge; “butterfly” fragment	2
7522643	UPPER EXTREMITY	SKELETAL	upper extremity	open	3
7522732	UPPER EXTREMITY	SKELETAL	upper extremity	complex; comminuted; segmental	2
7522743	UPPER EXTREMITY	SKELETAL	upper extremity	open	3
7523132	UPPER EXTREMITY	SKELETAL	upper extremity	Distal Ulna fracture	2
7523142	UPPER EXTREMITY	SKELETAL	upper extremity	open	2
7523532	UPPER EXTREMITY	SKELETAL	upper extremity	extra-articular [includes styloid]	2
7523542	UPPER EXTREMITY	SKELETAL	upper extremity	open	2
7523632	UPPER EXTREMITY	SKELETAL	upper extremity	partial articular	2
7523643	UPPER EXTREMITY	SKELETAL	upper extremity	open	3
7523732	UPPER EXTREMITY	SKELETAL	upper extremity	complete articular	2
7523743	UPPER EXTREMITY	SKELETAL	upper extremity	open	3
7524002	UPPER EXTREMITY	SKELETAL	upper extremity	Carpus fracture NFS	2
7524012	UPPER EXTREMITY	SKELETAL	upper extremity	open	2
7524512	UPPER EXTREMITY	SKELETAL	upper extremity	scaphoid only	2
7524522	UPPER EXTREMITY	SKELETAL	upper extremity	open	2
7524612	UPPER EXTREMITY	SKELETAL	upper extremity	bone other than scaphoid	2
7524622	UPPER EXTREMITY	SKELETAL	upper extremity	open	2
7524712	UPPER EXTREMITY	SKELETAL	upper extremity	≥2 carpal bones	2
7524722	UPPER EXTREMITY	SKELETAL	upper extremity	open	2
7525002	UPPER EXTREMITY	SKELETAL	upper extremity	Metacarpus fracture NFS	2
7525012	UPPER EXTREMITY	SKELETAL	upper extremity	open	2
7525112	UPPER EXTREMITY	SKELETAL	upper extremity	Thumb	2
7525122	UPPER EXTREMITY	SKELETAL	upper extremity	open	2
7525512	UPPER EXTREMITY	SKELETAL	upper extremity	extra-articular or shaft	2
7525522	UPPER EXTREMITY	SKELETAL	upper extremity	open	2
7525612	UPPER EXTREMITY	SKELETAL	upper extremity	partial articular	2
7525622	UPPER EXTREMITY	SKELETAL	upper extremity	open	2
7525712	UPPER EXTREMITY	SKELETAL	upper extremity	complete articular	2
7525722	UPPER EXTREMITY	SKELETAL	upper extremity	open	2
7525212	UPPER EXTREMITY	SKELETAL	upper extremity	One of Lateral Four Fingers	2
7525222	UPPER EXTREMITY	SKELETAL	upper extremity	open	2
7525532	UPPER EXTREMITY	SKELETAL	upper extremity	extra-articular or shaft	2
7525542	UPPER EXTREMITY	SKELETAL	upper extremity	open	2
7525632	UPPER EXTREMITY	SKELETAL	upper extremity	partial articular	2
7525642	UPPER EXTREMITY	SKELETAL	upper extremity	open	2
7525732	UPPER EXTREMITY	SKELETAL	upper extremity	complete articular	2
7525742	UPPER EXTREMITY	SKELETAL	upper extremity	open	2
7526001	UPPER EXTREMITY	SKELETAL	upper extremity	Phalange fracture NFS	1
7526011	UPPER EXTREMITY	SKELETAL	upper extremity	open	1
7526111	UPPER EXTREMITY	SKELETAL	upper extremity	Thumb	1
7526121	UPPER EXTREMITY	SKELETAL	upper extremity	open	1
7526511	UPPER EXTREMITY	SKELETAL	upper extremity	extra-articular or shaft	1
7526521	UPPER EXTREMITY	SKELETAL	upper extremity	open	1
7526611	UPPER EXTREMITY	SKELETAL	upper extremity	partial articular	1
7526621	UPPER EXTREMITY	SKELETAL	upper extremity	open	1
7526711	UPPER EXTREMITY	SKELETAL	upper extremity	complete articular	1
7526721	UPPER EXTREMITY	SKELETAL	upper extremity	open	1
7526211	UPPER EXTREMITY	SKELETAL	upper extremity	One of Lateral Four Fingers	1
7526221	UPPER EXTREMITY	SKELETAL	upper extremity	open	1
7526531	UPPER EXTREMITY	SKELETAL	upper extremity	extra-articular or shaft	1
7526541	UPPER EXTREMITY	SKELETAL	upper extremity	open	1
7526631	UPPER EXTREMITY	SKELETAL	upper extremity	partial articular	1
7526641	UPPER EXTREMITY	SKELETAL	upper extremity	open	1
7526731	UPPER EXTREMITY	SKELETAL	upper extremity	complete articular	1
7526741	UPPER EXTREMITY	SKELETAL	upper extremity	open	1
8000999	LOWER EXTREMITY	WHOLE AREA	lower extremity	Injuries to the Whole Lower Extremity NFS
8009999	LOWER EXTREMITY	WHOLE AREA	lower extremity	Died of lower extremity injury without further substantiation of injuries or no autopsy confirmation of specific injuries
8110003	LOWER EXTREMITY	WHOLE AREA	lower extremity	Amputation [traumatic], partial or complete between hip and foot, but NFS as to specific anatomical site	3
8110014	LOWER EXTREMITY	WHOLE AREA	lower extremity	at hip or at buttock	4
8110105	LOWER EXTREMITY	WHOLE AREA	lower extremity	bilateral	5
8110024	LOWER EXTREMITY	WHOLE AREA	lower extremity	at or above knee, below hip	4
8110125	LOWER EXTREMITY	WHOLE AREA	lower extremity	bilateral	5
8110033	LOWER EXTREMITY	WHOLE AREA	lower extremity	below knee, at or above ankle	3
8110042	LOWER EXTREMITY	WHOLE AREA	lower extremity	foot, partial or complete	2
8110052	LOWER EXTREMITY	WHOLE AREA	lower extremity	great toe	2
8110062	LOWER EXTREMITY	WHOLE AREA	lower extremity	other toes, single or multiple	2
8120002	LOWER EXTREMITY	WHOLE AREA	lower extremity	Compartment syndrome resulting from trauma to soft tissue only,not involving fracture or massive destruction of bone and other anatomical structures, NFS as to specific anatomical site	2
8120012	LOWER EXTREMITY	WHOLE AREA	lower extremity	thigh	2
8120022	LOWER EXTREMITY	WHOLE AREA	lower extremity	no muscle loss	2
8120033	LOWER EXTREMITY	WHOLE AREA	lower extremity	with muscle loss	3
8120042	LOWER EXTREMITY	WHOLE AREA	lower extremity	leg	2
8120052	LOWER EXTREMITY	WHOLE AREA	lower extremity	no muscle loss	2
8120063	LOWER EXTREMITY	WHOLE AREA	lower extremity	with muscle loss	3
8120072	LOWER EXTREMITY	WHOLE AREA	lower extremity	foot	2
8120082	LOWER EXTREMITY	WHOLE AREA	lower extremity	no muscle loss	2
8120093	LOWER EXTREMITY	WHOLE AREA	lower extremity	with muscle loss	3
8130003	LOWER EXTREMITY	WHOLE AREA	lower extremity	Crush Injury to limb between hip and foot,but NFS as to specific anatomical site	3
8130014	LOWER EXTREMITY	WHOLE AREA	lower extremity	at hip or at buttock	4
8130024	LOWER EXTREMITY	WHOLE AREA	lower extremity	at or above knee, below hip	4
8130033	LOWER EXTREMITY	WHOLE AREA	lower extremity	below knee, at or above ankle	3
8130042	LOWER EXTREMITY	WHOLE AREA	lower extremity	foot, partial or complete	2
8130052	LOWER EXTREMITY	WHOLE AREA	lower extremity	great toe	2
8130062	LOWER EXTREMITY	WHOLE AREA	lower extremity	other toes, single or multiple	2
8140002	LOWER EXTREMITY	WHOLE AREA	lower extremity	Degloving injury NFS	2
8140023	LOWER EXTREMITY	WHOLE AREA	lower extremity	entire extremity	3
8140042	LOWER EXTREMITY	WHOLE AREA	lower extremity	thigh or calf	2
8140062	LOWER EXTREMITY	WHOLE AREA	lower extremity	knee, ankle or foot	2
8140082	LOWER EXTREMITY	WHOLE AREA	lower extremity	toe, single or multiple	2
8160001	LOWER EXTREMITY	WHOLE AREA	lower extremity	Penetrating injury NFS as to specific anatomical site or severity	1
8160021	LOWER EXTREMITY	WHOLE AREA	lower extremity	superficial; minor	1
8160042	LOWER EXTREMITY	WHOLE AREA	lower extremity	with tissue loss >25㎠	2
8160063	LOWER EXTREMITY	WHOLE AREA	lower extremity	with blood loss >20% by volume	3
8160101	LOWER EXTREMITY	WHOLE AREA	lower extremity	Penetrating injury at hip or buttock, NFS as to severity	1
8160111	LOWER EXTREMITY	WHOLE AREA	lower extremity	superficial; minor	1
8160122	LOWER EXTREMITY	WHOLE AREA	lower extremity	with tissue loss >25㎠	2
8160133	LOWER EXTREMITY	WHOLE AREA	lower extremity	with blood loss >20% by volume	3
8160141	LOWER EXTREMITY	WHOLE AREA	lower extremity	Penetrating injury at or above knee, below hip NFS as to severity	1
8160151	LOWER EXTREMITY	WHOLE AREA	lower extremity	superficial; minor	1
8160162	LOWER EXTREMITY	WHOLE AREA	lower extremity	with tissue loss >25㎠	2
8160173	LOWER EXTREMITY	WHOLE AREA	lower extremity	blood loss >20% by volume	3
8160181	LOWER EXTREMITY	WHOLE AREA	lower extremity	Penetrating injury below knee, at or above ankle NFS as to severity	1
8160191	LOWER EXTREMITY	WHOLE AREA	lower extremity	superficial; minor	1
8160202	LOWER EXTREMITY	WHOLE AREA	lower extremity	with tissue loss >25㎠	2
8160221	LOWER EXTREMITY	WHOLE AREA	lower extremity	Penetrating injury foot, partial or complete NFS as to severity	1
8160231	LOWER EXTREMITY	WHOLE AREA	lower extremity	superficial; minor	1
8160242	LOWER EXTREMITY	WHOLE AREA	lower extremity	with tissue loss >25㎠	2
8160261	LOWER EXTREMITY	WHOLE AREA	lower extremity	Penetrating injury great toe, NFS as to severity	1
8160271	LOWER EXTREMITY	WHOLE AREA	lower extremity	superficial; minor	1
8160282	LOWER EXTREMITY	WHOLE AREA	lower extremity	with tissue loss >25㎠	2
8160301	LOWER EXTREMITY	WHOLE AREA	lower extremity	Penetrating injury toe, single or multiple	1
8160311	LOWER EXTREMITY	WHOLE AREA	lower extremity	superficial; minor	1
8160322	LOWER EXTREMITY	WHOLE AREA	lower extremity	with tissue loss >25㎠	2
8100991	LOWER EXTREMITY	WHOLE AREA	lower extremity	Skin/subcutaneous/muscle NFS	1
8102021	LOWER EXTREMITY	WHOLE AREA	lower extremity	abrasion	1
8104021	LOWER EXTREMITY	WHOLE AREA	lower extremity	contusion; hematoma	1
8106001	LOWER EXTREMITY	WHOLE AREA	lower extremity	laceration NFS	1
8106021	LOWER EXTREMITY	WHOLE AREA	lower extremity	minor; superficial	1
8106042	LOWER EXTREMITY	WHOLE AREA	lower extremity	major; >20cm long and into subcutaneous tissue	2
8106063	LOWER EXTREMITY	WHOLE AREA	lower extremity	blood loss >20% by volume	3
8108001	LOWER EXTREMITY	WHOLE AREA	lower extremity	avulsion NFS	1
8108021	LOWER EXTREMITY	WHOLE AREA	lower extremity	superficial; minor; ≤100㎠	1
8108042	LOWER EXTREMITY	WHOLE AREA	lower extremity	major; >100㎠	2
8108063	LOWER EXTREMITY	WHOLE AREA	lower extremity	blood loss >20% by volume	3
8200999	LOWER EXTREMITY	VESSELS	lower extremity	Vascular injuries in the lower extremity NFS
8202993	LOWER EXTREMITY	VESSELS	lower extremity	Femoral artery and its named branches NFS	3
8202023	LOWER EXTREMITY	VESSELS	lower extremity	intimal tear, no disruption	3
8202043	LOWER EXTREMITY	VESSELS	lower extremity	laceration; perforation; puncture NFS	3
8202063	LOWER EXTREMITY	VESSELS	lower extremity	minor; superficial; incomplete circumferential involvement; blood loss ≤20% by volume	3
8202084	LOWER EXTREMITY	VESSELS	lower extremity	major; rupture; transection; segmental loss; blood loss >20% by volume	4
8204992	LOWER EXTREMITY	VESSELS	lower extremity	Femoral vein NFS	2
8204022	LOWER EXTREMITY	VESSELS	lower extremity	laceration; perforation; puncture NFS	2
8204042	LOWER EXTREMITY	VESSELS	lower extremity	minor; superficial; incomplete circumferential involvement; blood loss ≤20% by volume	2
8204063	LOWER EXTREMITY	VESSELS	lower extremity	major; rupture; transection; segmental loss; blood loss >20% by volume	3
8206992	LOWER EXTREMITY	VESSELS	lower extremity	Popliteal artery NFS	2
8206022	LOWER EXTREMITY	VESSELS	lower extremity	intimal tear, no disruption	2
8206042	LOWER EXTREMITY	VESSELS	lower extremity	laceration; perforation; puncture NFS	2
8206062	LOWER EXTREMITY	VESSELS	lower extremity	minor; superficial; incomplete circumferential involvement; blood loss ≤20% by volume	2
8206083	LOWER EXTREMITY	VESSELS	lower extremity	major; rupture; transection; segmental loss; blood loss >20% by volume	3
8208992	LOWER EXTREMITY	VESSELS	lower extremity	Popliteal vein NFS	2
8208022	LOWER EXTREMITY	VESSELS	lower extremity	laceration; perforation; puncture NFS	2
8208042	LOWER EXTREMITY	VESSELS	lower extremity	minor; superficial; incomplete circumferential involvement; blood loss ≤20% by volume	2
8208063	LOWER EXTREMITY	VESSELS	lower extremity	major; rupture; transection; segmental loss; blood loss >20% by volume	3
8210991	LOWER EXTREMITY	VESSELS	lower extremity	Other named arteries NFS[e.g., tibial,peroneal]	1
8210021	LOWER EXTREMITY	VESSELS	lower extremity	intimal tear, no disruption	1
8210041	LOWER EXTREMITY	VESSELS	lower extremity	laceration; perforation; puncture NFS	1
8210061	LOWER EXTREMITY	VESSELS	lower extremity	minor; superficial; incomplete circumferential involvement; blood loss ≤20% by volume	1
8210083	LOWER EXTREMITY	VESSELS	lower extremity	major; rupture; transection; segmental loss; blood loss >20% by volume	3
8212991	LOWER EXTREMITY	VESSELS	lower extremity	Other named veins NFS[e.g., saphenous]	1
8212021	LOWER EXTREMITY	VESSELS	lower extremity	laceration; perforation; puncture NFS	1
8212041	LOWER EXTREMITY	VESSELS	lower extremity	minor; superficial; incomplete circumferential involvement; blood loss ≤20% by volume	1
8212063	LOWER EXTREMITY	VESSELS	lower extremity	major; rupture; transection; segmental loss; blood loss >20% by volume	3
8300999	LOWER EXTREMITY	NERVES	lower extremity	Nerve injury in the lower extremity NFS
8302991	LOWER EXTREMITY	NERVES	lower extremity	Digital nerve NFS	1
8302021	LOWER EXTREMITY	NERVES	lower extremity	contusion	1
8302041	LOWER EXTREMITY	NERVES	lower extremity	laceration	1
8303992	LOWER EXTREMITY	NERVES	lower extremity	Femoral nerve NFS	2
8303022	LOWER EXTREMITY	NERVES	lower extremity	contusion	2
8303042	LOWER EXTREMITY	NERVES	lower extremity	laceration; avulsion NFS	2
8303062	LOWER EXTREMITY	NERVES	lower extremity	with motor loss	2
8305992	LOWER EXTREMITY	NERVES	lower extremity	Peroneal nerve NFS	2
8305022	LOWER EXTREMITY	NERVES	lower extremity	contusion	2
8305042	LOWER EXTREMITY	NERVES	lower extremity	laceration; avulsion NFS	2
8305062	LOWER EXTREMITY	NERVES	lower extremity	with motor loss	2
8304992	LOWER EXTREMITY	NERVES	lower extremity	Sciatic nerve NFS	2
8304022	LOWER EXTREMITY	NERVES	lower extremity	contusion	2
8304043	LOWER EXTREMITY	NERVES	lower extremity	laceration NFS	3
8304063	LOWER EXTREMITY	NERVES	lower extremity	incomplete	3
8304083	LOWER EXTREMITY	NERVES	lower extremity	complete	3
8306992	LOWER EXTREMITY	NERVES	lower extremity	Tibial nerve NFS	2
8306022	LOWER EXTREMITY	NERVES	lower extremity	contusion	2
8306042	LOWER EXTREMITY	NERVES	lower extremity	laceration; avulsion NFS	2
8306062	LOWER EXTREMITY	NERVES	lower extremity	with motor loss	2
8400999	LOWER EXTREMITY	MUSCLES, TENDONS, LIGAMENTS	lower extremity	Muscle, tendon, ligament injury NFS
8402002	LOWER EXTREMITY	MUSCLES, TENDONS, LIGAMENTS	lower extremity	Achilles tendon tear; avulsion NFS	2
8402022	LOWER EXTREMITY	MUSCLES, TENDONS, LIGAMENTS	lower extremity	partial disruption	2
8402042	LOWER EXTREMITY	MUSCLES, TENDONS, LIGAMENTS	lower extremity	complete disruption	2
8404002	LOWER EXTREMITY	MUSCLES, TENDONS, LIGAMENTS	lower extremity	Collateral ligament tear; avulsion NFS	2
8404022	LOWER EXTREMITY	MUSCLES, TENDONS, LIGAMENTS	lower extremity	ankle	2
8404032	LOWER EXTREMITY	MUSCLES, TENDONS, LIGAMENTS	lower extremity	partial disruption	2
8404042	LOWER EXTREMITY	MUSCLES, TENDONS, LIGAMENTS	lower extremity	complete disruption	2
8404052	LOWER EXTREMITY	MUSCLES, TENDONS, LIGAMENTS	lower extremity	knee	2
8404062	LOWER EXTREMITY	MUSCLES, TENDONS, LIGAMENTS	lower extremity	partial disruption	2
8404072	LOWER EXTREMITY	MUSCLES, TENDONS, LIGAMENTS	lower extremity	complete disruption	2
8405002	LOWER EXTREMITY	MUSCLES, TENDONS, LIGAMENTS	lower extremity	Cruciate ligament [anterior or posterior] tear; avulsion NFS	2
8405012	LOWER EXTREMITY	MUSCLES, TENDONS, LIGAMENTS	lower extremity	partial disruption	2
8405022	LOWER EXTREMITY	MUSCLES, TENDONS, LIGAMENTS	lower extremity	complete disruption	2
8403002	LOWER EXTREMITY	MUSCLES, TENDONS, LIGAMENTS	lower extremity	Meniscus tear; avulsion NFS	2
8406001	LOWER EXTREMITY	MUSCLES, TENDONS, LIGAMENTS	lower extremity	Muscle tear; avulsion NFS	1
8406011	LOWER EXTREMITY	MUSCLES, TENDONS, LIGAMENTS	lower extremity	partial disruption	1
8406032	LOWER EXTREMITY	MUSCLES, TENDONS, LIGAMENTS	lower extremity	complete disruption	2
8406021	LOWER EXTREMITY	MUSCLES, TENDONS, LIGAMENTS	lower extremity	contusion;strain	1
8408002	LOWER EXTREMITY	MUSCLES, TENDONS, LIGAMENTS	lower extremity	Tendon [other than Achilles or patellar] tear; avulsion	2
8408012	LOWER EXTREMITY	MUSCLES, TENDONS, LIGAMENTS	lower extremity	partial disruption	2
8408022	LOWER EXTREMITY	MUSCLES, TENDONS, LIGAMENTS	lower extremity	complete disruption	2
8410002	LOWER EXTREMITY	MUSCLES, TENDONS, LIGAMENTS	lower extremity	Patellar tendon tear; avulsion	2
8410012	LOWER EXTREMITY	MUSCLES, TENDONS, LIGAMENTS	lower extremity	partial disruption	2
8410022	LOWER EXTREMITY	MUSCLES, TENDONS, LIGAMENTS	lower extremity	complete disruption	2
8700999	LOWER EXTREMITY	JOINTS	lower extremity	Lower extremity joint injury NFS
8730991	LOWER EXTREMITY	JOINTS	lower extremity	Hip joint NFS	1
8730891	LOWER EXTREMITY	JOINTS	lower extremity	open	1
8730101	LOWER EXTREMITY	JOINTS	lower extremity	sprain	1
8730201	LOWER EXTREMITY	JOINTS	lower extremity	subluxation	1
8730302	LOWER EXTREMITY	JOINTS	lower extremity	dislocation	2
8730312	LOWER EXTREMITY	JOINTS	lower extremity	open	2
8730322	LOWER EXTREMITY	JOINTS	lower extremity	no articular cartilage involvement	2
8730332	LOWER EXTREMITY	JOINTS	lower extremity	open	2
8730342	LOWER EXTREMITY	JOINTS	lower extremity	with articular cartilage involvement	2
8730352	LOWER EXTREMITY	JOINTS	lower extremity	open	2
8740991	LOWER EXTREMITY	JOINTS	lower extremity	Knee joint NFS	1
8740891	LOWER EXTREMITY	JOINTS	lower extremity	open	1
8740101	LOWER EXTREMITY	JOINTS	lower extremity	sprain	1
8740201	LOWER EXTREMITY	JOINTS	lower extremity	subluxation	1
8740302	LOWER EXTREMITY	JOINTS	lower extremity	dislocation NFS	2
8740312	LOWER EXTREMITY	JOINTS	lower extremity	open	2
8740322	LOWER EXTREMITY	JOINTS	lower extremity	no articular cartilage involvement	2
8740332	LOWER EXTREMITY	JOINTS	lower extremity	open	2
8740342	LOWER EXTREMITY	JOINTS	lower extremity	with articular cartilage involvement	2
8740352	LOWER EXTREMITY	JOINTS	lower extremity	open	2
8771991	LOWER EXTREMITY	JOINTS	lower extremity	Ankle joint NFS	1
8771891	LOWER EXTREMITY	JOINTS	lower extremity	open NFS	1
8771101	LOWER EXTREMITY	JOINTS	lower extremity	sprain	1
8771201	LOWER EXTREMITY	JOINTS	lower extremity	subluxation	1
8771302	LOWER EXTREMITY	JOINTS	lower extremity	dislocation NFS	2
8771312	LOWER EXTREMITY	JOINTS	lower extremity	open	2
8771322	LOWER EXTREMITY	JOINTS	lower extremity	no articular cartilage involvement	2
8771332	LOWER EXTREMITY	JOINTS	lower extremity	open	2
8771342	LOWER EXTREMITY	JOINTS	lower extremity	with articular cartilage involvement	2
8771352	LOWER EXTREMITY	JOINTS	lower extremity	open	2
8704991	LOWER EXTREMITY	JOINTS	lower extremity	Forefoot joint NFS	1
8704891	LOWER EXTREMITY	JOINTS	lower extremity	open	1
8704101	LOWER EXTREMITY	JOINTS	lower extremity	sprain	1
8704201	LOWER EXTREMITY	JOINTS	lower extremity	subluxation	1
8704301	LOWER EXTREMITY	JOINTS	lower extremity	dislocation NFS	1
8704311	LOWER EXTREMITY	JOINTS	lower extremity	open	1
8777991	LOWER EXTREMITY	JOINTS	lower extremity	Midtarsal joint NFS	1
8777891	LOWER EXTREMITY	JOINTS	lower extremity	open	1
8777101	LOWER EXTREMITY	JOINTS	lower extremity	sprain	1
8777201	LOWER EXTREMITY	JOINTS	lower extremity	subluxation	1
8777301	LOWER EXTREMITY	JOINTS	lower extremity	dislocation NFS [Chopart’s]	1
8777311	LOWER EXTREMITY	JOINTS	lower extremity	open	1
8777321	LOWER EXTREMITY	JOINTS	lower extremity	no articular cartilage involvement	1
8777331	LOWER EXTREMITY	JOINTS	lower extremity	open	1
8777341	LOWER EXTREMITY	JOINTS	lower extremity	with articular cartilage involvement	1
8777351	LOWER EXTREMITY	JOINTS	lower extremity	open	1
8772991	LOWER EXTREMITY	JOINTS	lower extremity	Subtalar joint NFS	1
8772891	LOWER EXTREMITY	JOINTS	lower extremity	open	1
8772101	LOWER EXTREMITY	JOINTS	lower extremity	sprain	1
8772201	LOWER EXTREMITY	JOINTS	lower extremity	subluxation	1
8772301	LOWER EXTREMITY	JOINTS	lower extremity	dislocation NFS	1
8772311	LOWER EXTREMITY	JOINTS	lower extremity	open	1
8772321	LOWER EXTREMITY	JOINTS	lower extremity	no articular cartilage involvement	1
8772331	LOWER EXTREMITY	JOINTS	lower extremity	open	1
8772341	LOWER EXTREMITY	JOINTS	lower extremity	with articular cartilage involvement	1
8772351	LOWER EXTREMITY	JOINTS	lower extremity	open	1
8780991	LOWER EXTREMITY	JOINTS	lower extremity	Tarsometatarsal joint NFS	1
8780891	LOWER EXTREMITY	JOINTS	lower extremity	open	1
8780101	LOWER EXTREMITY	JOINTS	lower extremity	sprain	1
8780201	LOWER EXTREMITY	JOINTS	lower extremity	subluxation	1
8780301	LOWER EXTREMITY	JOINTS	lower extremity	dislocation NFS [Lisfranc]	1
8780311	LOWER EXTREMITY	JOINTS	lower extremity	open	1
8780321	LOWER EXTREMITY	JOINTS	lower extremity	no articular cartilage involvement	1
8780331	LOWER EXTREMITY	JOINTS	lower extremity	open	1
8780341	LOWER EXTREMITY	JOINTS	lower extremity	with articular cartilage involvement	1
8780351	LOWER EXTREMITY	JOINTS	lower extremity	open	1
8781991	LOWER EXTREMITY	JOINTS	lower extremity	Metatarsophalangeal or interphalangeal joint NFS	1
8781891	LOWER EXTREMITY	JOINTS	lower extremity	open	1
8781501	LOWER EXTREMITY	JOINTS	lower extremity	Great Toe NFS	1
8781511	LOWER EXTREMITY	JOINTS	lower extremity	sprain	1
8781531	LOWER EXTREMITY	JOINTS	lower extremity	subluxation	1
8781541	LOWER EXTREMITY	JOINTS	lower extremity	dislocation NFS	1
8781551	LOWER EXTREMITY	JOINTS	lower extremity	open	1
8781561	LOWER EXTREMITY	JOINTS	lower extremity	no articular cartilage involvement	1
8781571	LOWER EXTREMITY	JOINTS	lower extremity	open	1
8781581	LOWER EXTREMITY	JOINTS	lower extremity	with articular cartilage involvement	1
8781591	LOWER EXTREMITY	JOINTS	lower extremity	open	1
8781601	LOWER EXTREMITY	JOINTS	lower extremity	Other Toe, single or multiple, NFS	1
8781611	LOWER EXTREMITY	JOINTS	lower extremity	sprain	1
8781631	LOWER EXTREMITY	JOINTS	lower extremity	subluxation	1
8781641	LOWER EXTREMITY	JOINTS	lower extremity	dislocation NFS	1
8781651	LOWER EXTREMITY	JOINTS	lower extremity	open	1
8781661	LOWER EXTREMITY	JOINTS	lower extremity	no articular cartilage involvement	1
8781671	LOWER EXTREMITY	JOINTS	lower extremity	open	1
8781681	LOWER EXTREMITY	JOINTS	lower extremity	with articular cartilage involvement	1
8781691	LOWER EXTREMITY	JOINTS	lower extremity	open	1
8500999	LOWER EXTREMITY	SKELETAL	lower extremity	Lower Extremity fracture NFS
8520022	LOWER EXTREMITY	SKELETAL	lower extremity	Leg fracture NFS	2
8520042	LOWER EXTREMITY	SKELETAL	lower extremity	Foot fracture NFS	2
8530003	LOWER EXTREMITY	SKELETAL	lower extremity	Femur fracture, NFS	3
8530013	LOWER EXTREMITY	SKELETAL	lower extremity	open NFS	3
8531113	LOWER EXTREMITY	SKELETAL	lower extremity	Proximal Femur fracture NFS	3
8531123	LOWER EXTREMITY	SKELETAL	lower extremity	open NFS	3
8531513	LOWER EXTREMITY	SKELETAL	lower extremity	trochanteric; intertrochanteric	3
8531523	LOWER EXTREMITY	SKELETAL	lower extremity	open	3
8531613	LOWER EXTREMITY	SKELETAL	lower extremity	femoral neck	3
8531623	LOWER EXTREMITY	SKELETAL	lower extremity	open	3
8531713	LOWER EXTREMITY	SKELETAL	lower extremity	femoral head; Pipkin	3
8531723	LOWER EXTREMITY	SKELETAL	lower extremity	open	3
8532213	LOWER EXTREMITY	SKELETAL	lower extremity	Femur Shaft fracture NFS	3
8532223	LOWER EXTREMITY	SKELETAL	lower extremity	open	3
8532513	LOWER EXTREMITY	SKELETAL	lower extremity	simple; spiral; oblique; transverse; Winquist Ⅰ	3
8532523	LOWER EXTREMITY	SKELETAL	lower extremity	open	3
8532613	LOWER EXTREMITY	SKELETAL	lower extremity	wedge; “butterfly”; Winquist Ⅱ or III	3
8532623	LOWER EXTREMITY	SKELETAL	lower extremity	open	3
8532713	LOWER EXTREMITY	SKELETAL	lower extremity	complex; comminuted; segmental; Winquist IV	3
8532723	LOWER EXTREMITY	SKELETAL	lower extremity	open	3
8533313	LOWER EXTREMITY	SKELETAL	lower extremity	Distal Femur fracture NFS	3
8533323	LOWER EXTREMITY	SKELETAL	lower extremity	open	3
8533513	LOWER EXTREMITY	SKELETAL	lower extremity	extra-articular; supracondylar	3
8533523	LOWER EXTREMITY	SKELETAL	lower extremity	open	3
8533613	LOWER EXTREMITY	SKELETAL	lower extremity	partial articular; condylar; Hoffa	3
8533623	LOWER EXTREMITY	SKELETAL	lower extremity	open	3
8533713	LOWER EXTREMITY	SKELETAL	lower extremity	complete articular; bicondylar; T-shaped; Y-shaped	3
8533723	LOWER EXTREMITY	SKELETAL	lower extremity	open	3
8540002	LOWER EXTREMITY	SKELETAL	lower extremity	Tibia fracture NFS	2
8540013	LOWER EXTREMITY	SKELETAL	lower extremity	open	3
8541112	LOWER EXTREMITY	SKELETAL	lower extremity	Proximal Tibia fracture NFS	2
8541123	LOWER EXTREMITY	SKELETAL	lower extremity	open	3
8541512	LOWER EXTREMITY	SKELETAL	lower extremity	extra-articular	2
8541523	LOWER EXTREMITY	SKELETAL	lower extremity	open	3
8541612	LOWER EXTREMITY	SKELETAL	lower extremity	partial articular; Schatzker 1, 2, 3	2
8541623	LOWER EXTREMITY	SKELETAL	lower extremity	open	3
8541712	LOWER EXTREMITY	SKELETAL	lower extremity	complete articular; plateau; bicondylar; Schatzker 4,5,6	2
8541723	LOWER EXTREMITY	SKELETAL	lower extremity	open	3
8542212	LOWER EXTREMITY	SKELETAL	lower extremity	Tibia Shaft fracture NFS	2
8542223	LOWER EXTREMITY	SKELETAL	lower extremity	open	3
8542512	LOWER EXTREMITY	SKELETAL	lower extremity	simple; spiral; oblique; transverse; Winquist I	2
8542523	LOWER EXTREMITY	SKELETAL	lower extremity	open	3
8542612	LOWER EXTREMITY	SKELETAL	lower extremity	wedge; “butterfly”; Winquist II or III	2
8542623	LOWER EXTREMITY	SKELETAL	lower extremity	open	3
8542712	LOWER EXTREMITY	SKELETAL	lower extremity	complex; comminuted; segmental; Winquist IV	2
8542723	LOWER EXTREMITY	SKELETAL	lower extremity	open	3
8543312	LOWER EXTREMITY	SKELETAL	lower extremity	Distal Tibia fracture NFS [includes medical malleolus; also pilon fracture*]	2
8543323	LOWER EXTREMITY	SKELETAL	lower extremity	open	3
8543512	LOWER EXTREMITY	SKELETAL	lower extremity	extra-articular; isolated medical malleolus	2
8543523	LOWER EXTREMITY	SKELETAL	lower extremity	open	3
8543612	LOWER EXTREMITY	SKELETAL	lower extremity	partial articular	2
8543623	LOWER EXTREMITY	SKELETAL	lower extremity	open	3
8543712	LOWER EXTREMITY	SKELETAL	lower extremity	complete articular	2
8543723	LOWER EXTREMITY	SKELETAL	lower extremity	open	3
8544412	LOWER EXTREMITY	SKELETAL	lower extremity	Fibula [malleoli] fracture NFS	2
8544422	LOWER EXTREMITY	SKELETAL	lower extremity	open	2
8544532	LOWER EXTREMITY	SKELETAL	lower extremity	below ankle joint (infrasyndesmotic); isolated lateral malleolus; Weber A	2
8544542	LOWER EXTREMITY	SKELETAL	lower extremity	open	2
8544552	LOWER EXTREMITY	SKELETAL	lower extremity	lateral and medial malleoli (bimalleolar)	2
8544563	LOWER EXTREMITY	SKELETAL	lower extremity	open	3
8544612	LOWER EXTREMITY	SKELETAL	lower extremity	through joint (transsyndesmotic); Weber B	2
8544622	LOWER EXTREMITY	SKELETAL	lower extremity	open	2
8544632	LOWER EXTREMITY	SKELETAL	lower extremity	lateral and medial malleoli (bimalleolar)	2
8544643	LOWER EXTREMITY	SKELETAL	lower extremity	open	3
8544652	LOWER EXTREMITY	SKELETAL	lower extremity	trimalleolar	2
8544663	LOWER EXTREMITY	SKELETAL	lower extremity	open	3
8544712	LOWER EXTREMITY	SKELETAL	lower extremity	above joint (suprasyndesmotic); isolated shaft, head or neck; Weber C	2
8544722	LOWER EXTREMITY	SKELETAL	lower extremity	open	2
8545002	LOWER EXTREMITY	SKELETAL	lower extremity	Patella fracture NFS	2
8545012	LOWER EXTREMITY	SKELETAL	lower extremity	open	2
8545512	LOWER EXTREMITY	SKELETAL	lower extremity	extra-articular	2
8545522	LOWER EXTREMITY	SKELETAL	lower extremity	open	2
8545612	LOWER EXTREMITY	SKELETAL	lower extremity	partial articular or extensor mechanism intact	2
8545622	LOWER EXTREMITY	SKELETAL	lower extremity	open	2
8545712	LOWER EXTREMITY	SKELETAL	lower extremity	complete articular or extensor mechanism disrupted	2
8545722	LOWER EXTREMITY	SKELETAL	lower extremity	open	2
8572002	LOWER EXTREMITY	SKELETAL	lower extremity	Talus fracture NFS	2
8572012	LOWER EXTREMITY	SKELETAL	lower extremity	open	2
8572512	LOWER EXTREMITY	SKELETAL	lower extremity	extra articular; talus neck	2
8572522	LOWER EXTREMITY	SKELETAL	lower extremity	open	2
8572612	LOWER EXTREMITY	SKELETAL	lower extremity	fracture line into one joint surface; talus body	2
8572622	LOWER EXTREMITY	SKELETAL	lower extremity	open	2
8572712	LOWER EXTREMITY	SKELETAL	lower extremity	fracture line into ≥2 joint surfaces	2
8572722	LOWER EXTREMITY	SKELETAL	lower extremity	open	2
8573002	LOWER EXTREMITY	SKELETAL	lower extremity	Calcaneus fracture NFS	2
8573012	LOWER EXTREMITY	SKELETAL	lower extremity	open	2
8573512	LOWER EXTREMITY	SKELETAL	lower extremity	extra articular	2
8573522	LOWER EXTREMITY	SKELETAL	lower extremity	open	2
8573612	LOWER EXTREMITY	SKELETAL	lower extremity	fracture line into one joint surface	2
8573622	LOWER EXTREMITY	SKELETAL	lower extremity	open	2
8573712	LOWER EXTREMITY	SKELETAL	lower extremity	fracture line into ≥2 joint surfaces	2
8573722	LOWER EXTREMITY	SKELETAL	lower extremity	open	2
8574002	LOWER EXTREMITY	SKELETAL	lower extremity	Navicular fracture NFS	2
8574012	LOWER EXTREMITY	SKELETAL	lower extremity	open	2
8574512	LOWER EXTREMITY	SKELETAL	lower extremity	extra articular [coronal body split, no joint involvement]	2
8574522	LOWER EXTREMITY	SKELETAL	lower extremity	open	2
8574612	LOWER EXTREMITY	SKELETAL	lower extremity	fracture line into one joint surface	2
8574622	LOWER EXTREMITY	SKELETAL	lower extremity	open	2
8574712	LOWER EXTREMITY	SKELETAL	lower extremity	fracture line into ≥2 joint surfaces	2
8574722	LOWER EXTREMITY	SKELETAL	lower extremity	open	2
8576002	LOWER EXTREMITY	SKELETAL	lower extremity	Cuboid fracture NFS	2
8576012	LOWER EXTREMITY	SKELETAL	lower extremity	open	2
8576512	LOWER EXTREMITY	SKELETAL	lower extremity	extra articular [coronal body split, no joint involvement]	2
8576522	LOWER EXTREMITY	SKELETAL	lower extremity	open	2
8576612	LOWER EXTREMITY	SKELETAL	lower extremity	fracture line into one joint surface	2
8576622	LOWER EXTREMITY	SKELETAL	lower extremity	open	2
8576712	LOWER EXTREMITY	SKELETAL	lower extremity	fracture line into ≥2 joint surfaces	2
8576722	LOWER EXTREMITY	SKELETAL	lower extremity	open	2
8575002	LOWER EXTREMITY	SKELETAL	lower extremity	Cuneiform fracture NFS	2
8575012	LOWER EXTREMITY	SKELETAL	lower extremity	open	2
8575512	LOWER EXTREMITY	SKELETAL	lower extremity	extra articular [coronal body split, no joint involvement]	2
8575522	LOWER EXTREMITY	SKELETAL	lower extremity	open	2
8575612	LOWER EXTREMITY	SKELETAL	lower extremity	fracture line into one joint surface	2
8575622	LOWER EXTREMITY	SKELETAL	lower extremity	open	2
8575712	LOWER EXTREMITY	SKELETAL	lower extremity	fracture line into ≥2 joint surfaces	2
8575722	LOWER EXTREMITY	SKELETAL	lower extremity	open	2
8581002	LOWER EXTREMITY	SKELETAL	lower extremity	Metatarsal fracture NFS	2
8581012	LOWER EXTREMITY	SKELETAL	lower extremity	open	2
8581112	LOWER EXTREMITY	SKELETAL	lower extremity	First Metatarsal fracture NFS	2
8581122	LOWER EXTREMITY	SKELETAL	lower extremity	open	2
8581512	LOWER EXTREMITY	SKELETAL	lower extremity	extra articular or shaft	2
8581522	LOWER EXTREMITY	SKELETAL	lower extremity	open	2
8581612	LOWER EXTREMITY	SKELETAL	lower extremity	partial articular	2
8581622	LOWER EXTREMITY	SKELETAL	lower extremity	open	2
8581712	LOWER EXTREMITY	SKELETAL	lower extremity	complete articular	2
8581722	LOWER EXTREMITY	SKELETAL	lower extremity	open	2
8581212	LOWER EXTREMITY	SKELETAL	lower extremity	One of Four Lateral Metatarsals fracture NFS	2
8581222	LOWER EXTREMITY	SKELETAL	lower extremity	open	2
8581532	LOWER EXTREMITY	SKELETAL	lower extremity	extra articular or shaft	2
8581542	LOWER EXTREMITY	SKELETAL	lower extremity	open	2
8581632	LOWER EXTREMITY	SKELETAL	lower extremity	partial articular	2
8581642	LOWER EXTREMITY	SKELETAL	lower extremity	open	2
8581732	LOWER EXTREMITY	SKELETAL	lower extremity	complete articular	2
8581742	LOWER EXTREMITY	SKELETAL	lower extremity	open	2
8582001	LOWER EXTREMITY	SKELETAL	lower extremity	Phalange fracture NFS	1
8582011	LOWER EXTREMITY	SKELETAL	lower extremity	open	1
8582111	LOWER EXTREMITY	SKELETAL	lower extremity	Great Toe NFS	1
8582121	LOWER EXTREMITY	SKELETAL	lower extremity	open	1
8582511	LOWER EXTREMITY	SKELETAL	lower extremity	extra articular or shaft	1
8582521	LOWER EXTREMITY	SKELETAL	lower extremity	open	1
8582611	LOWER EXTREMITY	SKELETAL	lower extremity	partial articular	1
8582621	LOWER EXTREMITY	SKELETAL	lower extremity	open	1
8582711	LOWER EXTREMITY	SKELETAL	lower extremity	complete articular	1
8582721	LOWER EXTREMITY	SKELETAL	lower extremity	open	1
8582211	LOWER EXTREMITY	SKELETAL	lower extremity	One of Lateral Four Toes NFS	1
8582221	LOWER EXTREMITY	SKELETAL	lower extremity	open	1
8582531	LOWER EXTREMITY	SKELETAL	lower extremity	extra articular or shaft	1
8582541	LOWER EXTREMITY	SKELETAL	lower extremity	open	1
8582631	LOWER EXTREMITY	SKELETAL	lower extremity	partial articular	1
8582641	LOWER EXTREMITY	SKELETAL	lower extremity	open	1
8582731	LOWER EXTREMITY	SKELETAL	lower extremity	complete articular	1
8582741	LOWER EXTREMITY	SKELETAL	lower extremity	open	1
8561002	LOWER EXTREMITY	SKELETAL	pelvis	Pelvic ring fracture NFS	2
8561013	LOWER EXTREMITY	SKELETAL	pelvis	open but NFS	3
8561512	LOWER EXTREMITY	SKELETAL	pelvis	Pelvic ring fracture, posterior arch intact; isolated fracture not destroying the integrity of the pelvic ring	2
8561523	LOWER EXTREMITY	SKELETAL	pelvis	open	3
8561613	LOWER EXTREMITY	SKELETAL	pelvis	Pelvic ring fracture, incomplete disruption of posterior arch NFS	3
8561624	LOWER EXTREMITY	SKELETAL	pelvis	open	4
8561634	LOWER EXTREMITY	SKELETAL	pelvis	blood loss ≤20% by volume	4
8561645	LOWER EXTREMITY	SKELETAL	pelvis	blood loss > 20% by volume	5
8561714	LOWER EXTREMITY	SKELETAL	pelvis	Pelvic ring fracture, complete disruption of posterior arch and pelvic floor NFS	4
8561724	LOWER EXTREMITY	SKELETAL	pelvis	blood loss ≤20% by volume	4
8561735	LOWER EXTREMITY	SKELETAL	pelvis	blood loss > 20% by volume	5
8561745	LOWER EXTREMITY	SKELETAL	pelvis	open	5
8562002	LOWER EXTREMITY	SKELETAL	pelvis	Acetabulum fracture NFS	2
8562023	LOWER EXTREMITY	SKELETAL	pelvis	open, but NFS	3
8562512	LOWER EXTREMITY	SKELETAL	pelvis	partial articular (involving one column)	2
8562523	LOWER EXTREMITY	SKELETAL	pelvis	open	3
8562612	LOWER EXTREMITY	SKELETAL	pelvis	partial articular (transverse, “T” shaped)	2
8562623	LOWER EXTREMITY	SKELETAL	pelvis	open	3
8562712	LOWER EXTREMITY	SKELETAL	pelvis	complete articular (involving both columns, with or without sacroiliac joint involvement)	2
8526723	LOWER EXTREMITY	SKELETAL	pelvis	open	3
9100001	EXTERNAL	EXTERNAL	external	Soft tissue (skin) injury NFS	1
9102001	EXTERNAL	EXTERNAL	external	abrasion	1
9104001	EXTERNAL	EXTERNAL	external	contusion; hematoma	1
9106001	EXTERNAL	EXTERNAL	external	laceration	1
9108001	EXTERNAL	EXTERNAL	external	avulsion	1
9140001	EXTERNAL	EXTERNAL	external	Degloving injury	1
9150001	EXTERNAL	EXTERNAL	external	Frostbite NFS	1
9150021	EXTERNAL	EXTERNAL	external	1st degree; superficial	1
9150042	EXTERNAL	EXTERNAL	external	deep; full thickness	2
9150063	EXTERNAL	EXTERNAL	external	multiple body sites e.g., fingers, toes, ears	3
9160001	EXTERNAL	EXTERNAL	external	Penetrating injury	1
9120001	EXTERNAL	BURNS	external	(Degree)NFS / (TBSA)NFS	1
9120021	EXTERNAL	BURNS	external	(Degree)1st degree;superficial if >1yo / (TBSA)any	1
9120031	EXTERNAL	BURNS	external	(Degree)≤1yo / (TBSA)≤5	1
9120042	EXTERNAL	BURNS	external	(Degree)≤1yo / (TBSA)>50	2
9120061	EXTERNAL	BURNS	external	(Degree)2nd degree; partial thickness / (TBSA)<10%	1
9120071	EXTERNAL	BURNS	external	(Degree)3rd degree; full thickness / (TBSA)≤100㎠ [face ≤25㎠]	1
9120082	EXTERNAL	BURNS	external	(Degree)3rd degree; full thickness / (TBSA)>100㎠;<10% [face >25㎠]	2
9120122	EXTERNAL	BURNS	external	(Degree)2nd or 3rd degree; partial or full thickness / (TBSA)10-19%cc	2
9120143	EXTERNAL	BURNS	external	(Degree)<5yo / (TBSA)10-19%cc	3
9120183	EXTERNAL	BURNS	external	(Degree)2nd or 3rd degree; partial or full thickness / (TBSA)20-29%cc	3
9120204	EXTERNAL	BURNS	external	(Degree)<5yo / (TBSA)20-29%cc	4
9120244	EXTERNAL	BURNS	external	(Degree)2nd or 3rd degree; partial or full thickness / (TBSA)30-39%cc	4
9120265	EXTERNAL	BURNS	external	(Degree)<5yo / (TBSA)30-39%cc	5
9120305	EXTERNAL	BURNS	external	(Degree)2nd or 3rd degree; partial or full thickness / (TBSA)40-89%	5
9120326	EXTERNAL	BURNS	external	(Degree)2nd or 3rd degree; partial or full thickness including incineration / (TBSA)≥90	6
0400999	EXTERNAL	OTHER	external	Caustic Agents NFS
0800002	EXTERNAL	OTHER	external	Electrical injury NFS	2
0800023	EXTERNAL	OTHER	external	with muscle necrosis	3
0800045	EXTERNAL	OTHER	external	with cardiac arrest documented by medical personnel	5
0100001	EXTERNAL	OTHER	external	Hypothermia NFS (primary injury, not treatment-related or sequela)	1
0100021	EXTERNAL	OTHER	external	>34-35°C	1
0100042	EXTERNAL	OTHER	external	33-32°C	2
0100063	EXTERNAL	OTHER	external	31-30°C	3
0100084	EXTERNAL	OTHER	external	29-28°C	4
0100105	EXTERNAL	OTHER	external	<27°C	5
0120022	EXTERNAL	OTHER	external	Whole Body (explosion-type) Injury NFS	2
0120042	EXTERNAL	OTHER	external	minor or superficial to skin, subcutaneous tissue and muscle with or without minor fracture(s)	2
0120064	EXTERNAL	OTHER	external	major or extensive [>25% TBSA] to skin, subcutaneous tissue and muscle with multiple fractures and/or multiple organ injuries	4
0120086	EXTERNAL	OTHER	external	massive; multiple organ injury to thorax and/or abdomen with loss of one or more limbs and/or decapitation	6

## Sheet: SimpleCodingBook
index	Region-6	Region-46
1	head	skull
2	head	head
3	head	cerebrum
4	head	cerebrum epidural
5	head	cerebrum subdural
6	head	intracerebral
7	head	cerebellum
8	head	cerebellum epidural
9	head	cerebellum subdural
10	head	intracerebellar
11	neck	neck
12	neck	cervical spine
13	neck	neck vessel
14	neck	neck esophagus
15	neck	neck trachea
16	face	face
17	thorax	thorax
18	thorax	thoracic spine
19	thorax	thoracic vessel
20	thorax	lung
21	thorax	rib
22	thorax	heart
23	thorax	pericardium
24	thorax	bronchus
25	thorax	thorax esophagus
26	thorax	thorax trachea
27	thorax	diaphragm
28	abdomen	abdomen
29	abdomen	liver
30	abdomen	kidney
31	abdomen	abdomen vessel
32	abdomen	lumbar spine
33	abdomen	spleen
34	abdomen	stomach
35	abdomen	omentum
36	abdomen	duodenum
37	abdomen	pancreas
38	abdomen	colon
39	abdomen	small bowel
40	abdomen	mesentery
41	abdomen	rectum
42	abdomen	bladder
43	upper extremity	upper extremity
44	lower extremity	pelvis
45	lower extremity	lower extremity
46	external	external

## Sheet: miniDataset
Input Dataset (miniData.mat)
vID	vLabel	vHead	vFace	vChest	vAbdomen	vExtrem	vExternal
1	1	4, 1402025, 1404623, 1406565, 1406745		1, 4502022	2, 6506202, 6506322		3, 2106021, 5102021, 7102021
2	1	3, 1406052, 1406942, 1504022
3	0					1, 8531513	1, 1104021
4	0	3, 1406473, 1406513, 1406942	2, 2510062, 2512312	1, 4502033			1, 1106021
Calculate ISS value using Matalb code (Code_CreateRegion46_CalculateISS.m)
vID	vLabel	vHead	vFace	vChest	vAbdomen	vExtrem	vExternal	vISS
1	1	4, 1402025, 1404623, 1406565, 1406745		1, 4502022	2, 6506202, 6506322		3, 2106021, 5102021, 7102021	33*
2	1	3, 1406052, 1406942, 1504022						4
3	0					1, 8531513	1, 1104021	10
4	0	3, 1406473, 1406513, 1406942	2, 2510062, 2512312	1, 4502033			1, 1106021	22
* 5x5 + 2x2 + 2x2 = 33
Create Region-46 using Matalb code (Code_CreateRegion46_CalculateISS.m)
Region-46	skull	head	cerebrum	cerebrum epidural	cerebrum subdural	intracerebral	cerebellum	cerebellum epidural	cerebellum subdural	intracerebellar	neck	cervical spine	neck vessel	neck esophagus	neck trachea	face	thorax	thoracic spine	thoracic vessel	lung	rib	heart	pericardium	bronchus	thorax esophagus	thorax trachea	diaphragm	abdomen	liver	kidney	abdomen vessel	lumbar spine	spleen	stomach	omentum	duodenum	pancreas	colon	small bowel	mesentery	rectum	bladder	upper extremity	pelvis	lower extremity	external
id1	0	59*	0	0	25	0	0	0	0	0	0	0	0	0	0	1	0	0	0	0	4	0	0	0	0	0	0	1	0	0	0	8	0	0	0	0	0	0	0	0	0	0	1	0	0	0
id2	4	4	4	0	0	0	0	0	0	0	0	0	0	0	0	0	0	0	0	0	0	0	0	0	0	0	0	0	0	0	0	0	0	0	0	0	0	0	0	0	0	0	0	0	0	0
id3	0	1	0	0	0	0	0	0	0	0	0	0	0	0	0	0	0	0	0	0	0	0	0	0	0	0	0	0	0	0	0	0	0	0	0	0	0	0	0	0	0	0	0	0	9	0
id4	0	5	0	0	9	9	0	0	0	0	0	0	0	0	0	8	0	0	0	0	9	0	0	0	0	0	0	0	0	0	0	0	0	0	0	0	0	0	0	0	0	0	0	0	0	0
* 5x5 + 5x5 + 3x3 = 59
